# Supplementary material for: Prevalence of depression and its associated factors among adolescents in China during the early stage of the COVID-19 outbreak
Source: PeerJ. 2021 Nov 11;9:e12223. doi: 10.7717/peerj.12223 (PMC8590796; doi:10.7717/peerj.12223)
Supplement: Supplemental Information 1 [file peerj-09-12223-s001.xls]

## Sheet: Supplementary file 1-raw data
Living area (No. of infected patients)	gender	age	residence	grade	father as frontline worker	morther as frontline worker	Having infected acquaintances	Concerns about COVID-19	sleep duration/day	study duration/day	Distance learning	exercise duration/day	frequency of outdoor activities/week	I was bothered by things that usually don't bother me	I did nt feel like eating; my appetite was poor	I felt that I could not shake off the blues even with help from my family or friends	I felt I was as good as other kids	I had trouble keeping my mind on what I was doing	I felt depressed	I felt that everthing I did was an effort	I felt hopeful about the future	I thought my life had been a failure	I felt fearful	My sleep was restless	I was happy	I talked less than usual	I felt lonely	People were unfriendly	I enjoyed life	I had crying spells	I felt sad	I felt that people disliked me	I could not get going
1	1	12	1	1	2	2	1	2	2	2	1	2	1	0	0	0	0	0	0	0	0	1	0	0	0	0	1	0	0	1	1	1	1
1	1	13	3	1	1	1	1	1	3	2	1	2	1	1	0	0	2	2	0	0	0	0	0	0	0	0	0	0	0	0	0	0	0
1	1	13	1	1	1	1	1	1	2	3	1	2	1	0	0	0	0	2	0	0	0	0	0	0	0	0	0	0	0	0	0	0	0
1	1	13	3	1	1	1	1	1	2	1	1	2	1	0	0	0	3	0	0	0	1	2	2	0	3	0	0	0	1	0	0	0	0
1	1	13	1	1	1	1	1	1	3	2	1	3	1	0	0	0	3	0	0	0	3	0	0	0	2	0	0	0	2	0	0	0	0
1	1	13	3	1	1	1	1	1	3	2	1	2	1	0	2	1	0	2	0	0	0	1	0	0	0	0	0	0	0	0	0	0	0
1	1	12	1	1	2	2	1	1	2	2	1	3	1	0	0	0	0	2	0	0	0	2	0	0	0	0	0	0	0	0	0	0	0
1	1	13	3	1	1	1	1	1	3	1	1	2	1	0	0	0	3	0	0	0	1	2	0	0	1	0	0	0	1	0	0	0	0
1	1	13	1	1	1	1	1	1	3	2	1	1	1	0	0	0	0	2	0	0	0	0	0	0	0	0	0	0	0	0	0	0	0
1	1	13	1	1	1	1	1	1	2	1	1	3	1	1	0	1	2	1	2	1	1	1	2	1	0	0	0	0	0	1	1	0	0
1	1	12	1	1	1	1	1	1	2	2	1	2	1	1	0	0	3	0	0	0	3	1	1	0	3	0	0	0	0	0	0	0	0
1	1	12	3	1	1	1	1	1	2	3	1	2	1	0	0	0	0	1	1	0	0	1	0	0	0	0	0	0	0	0	0	0	0
1	1	13	3	1	1	1	1	1	1	2	1	1	1	1	1	1	3	0	0	0	3	0	0	0	1	0	0	0	0	0	0	0	0
1	1	13	1	1	1	1	1	1	2	2	1	2	1	0	0	0	3	0	0	0	0	0	0	0	1	0	0	0	0	0	0	0	0
1	1	13	1	1	1	1	1	1	3	2	1	1	1	1	0	0	0	2	0	0	1	2	0	0	0	0	0	0	0	0	0	0	2
1	1	12	3	1	1	1	1	1	2	2	1	1	1	1	0	0	0	0	0	0	0	2	0	0	0	0	0	0	0	0	0	0	0
1	1	14	1	1	1	1	1	1	3	2	1	1	1	2	0	0	1	2	0	0	0	2	0	0	0	0	0	0	0	0	0	2	0
1	1	13	1	1	1	1	1	1	2	2	1	2	1	2	0	2	1	1	0	0	2	2	1	2	0	0	0	0	0	0	0	0	0
1	1	14	1	1	1	1	1	1	2	2	1	2	1	0	0	0	0	0	0	0	0	0	0	0	0	0	0	0	0	0	0	0	0
1	1	14	3	1	1	1	1	1	3	2	1	1	1	1	2	0	0	0	0	0	0	1	0	0	0	0	0	0	0	0	0	0	0
1	1	13	1	1	1	1	1	1	3	2	1	1	1	0	0	0	0	0	0	0	0	0	0	0	0	0	0	0	3	0	0	0	0
1	1	14	3	1	1	1	1	1	2	2	1	2	1	0	0	0	1	1	0	0	1	0	0	0	0	1	3	0	0	0	0	0	0
1	1	12	3	1	2	2	1	1	3	2	1	2	1	2	1	1	2	0	0	0	0	1	0	1	0	1	0	0	0	0	0	0	0
1	1	13	1	1	1	1	1	1	3	2	1	2	1	2	0	0	3	1	1	1	0	3	0	0	0	0	0	0	0	0	0	0	0
1	1	13	3	1	1	1	1	2	3	2	1	2	1	2	2	0	2	2	0	0	0	2	0	0	0	0	0	2	0	0	0	0	0
1	1	12	1	1	1	1	1	2	2	2	1	2	1	1	0	0	1	2	0	0	0	3	0	0	0	3	0	0	0	0	0	0	0
1	1	14	3	1	1	1	1	1	3	3	1	2	1	0	0	0	0	0	0	0	0	1	0	0	0	0	0	0	0	0	0	0	0
1	1	13	3	1	1	1	1	1	3	1	1	1	1	0	0	0	0	0	0	0	0	2	0	0	0	0	0	0	0	0	0	0	0
1	1	14	1	1	1	1	1	1	3	2	1	2	1	0	0	0	3	1	0	0	0	2	0	0	0	0	0	0	0	0	0	0	0
1	1	13	1	1	1	1	1	1	3	1	1	2	1	2	0	0	1	0	2	0	0	2	0	0	0	3	0	1	0	0	0	0	0
1	1	13	1	1	1	1	1	1	3	2	1	2	1	0	0	0	3	0	0	0	0	2	0	0	0	0	0	0	0	0	0	0	0
1	1	13	3	1	1	1	1	1	3	2	1	2	1	1	1	1	2	1	2	0	0	2	0	1	0	1	2	0	0	0	0	0	0
1	1	13	1	1	1	1	1	1	2	2	1	2	1	1	0	0	0	2	0	0	0	2	0	1	0	2	0	0	0	0	0	0	1
1	1	13	1	1	1	1	1	1	3	2	1	1	1	1	1	2	1	2	2	2	0	2	0	0	0	0	0	0	0	0	0	0	0
1	1	13	3	1	1	1	1	1	2	2	1	2	1	0	0	0	3	0	0	0	0	0	0	0	0	0	0	0	0	0	0	0	0
1	1	13	3	1	1	1	1	1	3	3	1	1	1	0	0	0	0	2	0	0	0	0	0	0	0	0	0	0	0	0	0	0	0
1	1	12	1	1	1	1	1	1	1	1	1	1	1	0	0	0	0	0	0	0	3	0	0	0	3	0	0	0	3	0	0	0	0
1	1	13	3	1	1	1	1	1	3	4	1	2	1	0	0	1	2	0	0	0	0	1	0	0	1	0	0	0	1	0	0	0	0
1	1	12	1	1	1	1	1	1	3	2	1	1	1	0	1	0	3	0	0	0	1	0	0	0	0	0	0	0	0	0	2	0	0
1	1	13	1	1	1	1	1	1	3	2	1	2	1	0	0	0	0	0	0	0	0	2	0	0	0	0	0	0	0	0	2	0	0
1	1	13	1	1	1	1	1	1	2	2	1	2	1	1	0	0	3	0	0	0	0	0	0	0	0	0	0	0	0	0	0	0	0
1	1	13	3	1	1	1	1	1	2	2	1	2	1	2	2	2	0	1	0	0	0	1	0	0	0	2	0	0	0	0	0	0	0
1	1	13	1	1	1	1	1	1	2	2	1	2	1	2	2	1	2	1	0	0	0	0	0	0	0	3	1	0	0	0	0	0	1
1	1	12	3	1	1	1	1	1	3	2	1	2	1	2	2	1	3	2	0	1	0	0	0	0	0	1	0	0	2	0	0	0	0
1	1	15	1	1	1	1	1	1	3	2	1	2	1	0	0	0	3	1	0	0	1	1	0	0	0	1	0	0	0	0	0	0	0
1	1	14	1	1	1	1	1	1	1	2	1	1	1	1	0	2	0	1	0	0	3	1	0	0	0	0	0	0	0	0	0	0	1
1	1	12	1	1	1	1	1	1	3	2	1	2	1	0	0	0	0	0	0	0	0	2	0	0	0	0	0	0	0	0	0	0	0
1	1	12	3	1	1	1	1	1	3	2	1	1	1	0	0	0	3	0	0	0	0	1	0	0	0	0	0	0	0	0	0	0	0
1	1	13	3	1	1	1	1	1	3	3	1	2	1	0	0	0	1	0	0	0	0	2	0	0	0	0	0	0	0	0	0	0	0
1	1	13	1	1	1	1	1	1	3	2	1	2	1	0	0	0	0	0	0	0	3	0	0	0	0	0	0	0	0	0	0	0	0
1	1	13	1	1	1	1	1	1	2	1	1	1	1	1	0	0	1	0	0	0	0	0	0	0	0	0	0	0	0	0	0	0	1
1	1	13	3	1	1	1	1	1	3	2	1	2	1	1	0	0	0	1	2	0	0	1	1	0	0	0	1	1	0	1	1	1	1
1	1	13	1	1	1	1	1	1	2	1	1	1	1	0	1	0	1	1	0	0	1	0	0	0	0	0	0	0	0	0	0	0	0
1	1	12	1	1	2	1	1	2	3	3	1	1	1	0	0	0	0	0	0	0	0	0	0	0	0	0	2	0	0	0	0	0	0
1	1	15	3	1	2	1	1	1	2	1	1	2	1	1	0	0	1	1	0	0	0	0	2	0	0	1	2	0	0	2	1	1	1
1	1	13	1	1	1	1	1	1	3	2	1	1	1	0	0	0	0	0	0	2	3	2	1	0	0	0	0	0	0	0	0	0	2
1	1	13	1	1	1	1	1	1	2	2	1	2	1	1	1	1	0	2	0	1	0	0	0	1	1	0	0	0	1	0	1	0	1
1	1	13	1	1	1	1	1	1	2	2	1	2	1	0	0	0	3	0	0	0	1	0	0	0	0	0	0	0	0	0	0	0	0
1	1	12	3	1	1	1	1	1	2	1	1	1	1	1	0	0	2	2	0	0	1	2	0	1	0	0	0	0	0	0	0	0	2
1	1	14	3	1	1	1	1	1	2	3	1	1	1	0	0	0	0	0	0	0	0	0	0	0	0	0	0	0	0	0	0	0	0
1	1	13	1	1	1	1	1	1	3	2	1	2	1	1	0	0	0	1	0	0	0	0	0	0	0	0	0	0	0	0	0	0	0
1	1	12	3	1	1	1	1	1	3	1	1	1	1	0	0	0	3	0	0	0	0	1	0	0	0	0	0	0	0	0	0	0	0
1	1	14	1	1	1	1	1	1	2	3	1	2	1	1	0	0	0	1	0	0	0	0	0	0	0	0	0	0	0	0	0	0	0
1	1	14	1	1	1	1	1	1	3	1	1	1	1	0	1	2	0	0	0	0	0	3	0	0	0	0	0	0	0	0	0	0	0
1	1	13	3	1	1	1	1	2	2	1	1	2	1	1	0	0	3	0	0	0	0	2	0	0	0	0	0	0	0	0	0	0	0
1	1	13	1	1	2	2	1	1	3	3	1	3	1	0	0	0	0	0	0	0	0	0	0	0	0	0	0	0	0	0	0	0	0
1	1	13	1	1	1	1	1	1	2	2	1	2	1	0	0	0	0	0	0	0	0	1	0	0	0	1	1	0	0	0	0	0	0
1	1	13	1	1	1	1	1	1	3	1	1	2	1	1	1	0	1	1	1	0	1	0	1	1	1	2	0	0	0	1	0	0	0
1	1	12	1	1	1	1	1	1	2	2	1	2	1	0	0	0	1	1	1	1	3	0	0	1	1	2	1	0	1	0	0	0	0
1	1	12	1	1	1	1	1	2	2	2	1	2	1	1	0	0	1	1	1	1	0	0	1	0	1	1	2	0	1	1	0	0	1
1	1	12	1	1	1	1	1	1	2	2	1	2	1	0	0	0	1	1	0	1	1	0	0	0	1	1	0	0	2	0	0	0	0
1	1	13	1	1	1	1	1	1	3	2	1	2	1	0	0	0	2	0	1	0	0	1	0	0	0	1	1	0	0	0	0	0	1
1	1	15	1	2	1	1	1	1	3	2	1	2	1	1	0	0	3	0	0	0	3	0	0	0	3	0	0	0	0	0	0	0	0
1	1	12	1	2	1	1	1	1	3	1	1	1	1	1	1	0	0	1	0	0	1	0	1	0	1	0	1	0	0	0	0	0	1
1	1	14	3	2	1	1	1	1	3	2	1	1	1	0	0	0	1	0	2	2	0	2	0	0	0	2	0	0	0	0	0	0	2
1	1	14	1	2	1	2	1	1	3	4	1	1	1	0	0	0	0	0	0	0	0	0	0	0	0	0	0	0	0	0	0	0	0
1	1	13	1	2	1	1	1	1	3	1	1	2	1	1	0	0	1	0	0	0	0	0	0	0	1	0	0	0	0	2	2	0	2
1	1	14	3	2	1	1	1	1	2	3	1	1	1	0	2	1	0	0	0	1	3	0	0	0	0	1	0	0	0	0	0	0	0
1	1	13	1	2	1	1	1	1	3	2	1	2	1	1	0	0	0	1	0	0	0	0	0	0	0	1	0	0	0	0	0	0	0
1	1	14	3	2	1	1	1	1	3	2	1	1	1	1	0	0	1	0	0	0	0	0	0	0	0	0	0	0	0	0	0	0	0
1	1	14	1	2	2	1	1	1	3	2	1	2	1	0	0	0	0	0	0	0	0	1	0	0	0	0	0	0	0	0	0	0	0
1	1	13	1	2	1	1	1	1	3	2	1	3	1	0	0	0	3	2	0	0	0	0	0	0	0	0	0	0	0	0	0	0	0
1	1	15	1	2	2	2	1	1	3	2	1	3	1	0	0	0	0	0	0	0	0	0	0	0	0	0	0	0	0	0	0	0	0
1	1	14	1	2	1	1	1	1	3	2	1	3	1	0	0	0	3	0	0	0	0	1	0	0	0	0	0	0	0	0	0	0	2
1	1	14	1	2	1	1	2	1	2	3	1	1	1	0	0	2	2	2	0	0	0	2	0	0	0	0	0	0	1	0	0	0	2
1	1	14	1	2	1	1	1	1	2	2	1	2	1	0	0	0	2	1	1	0	0	2	0	0	0	1	0	0	0	0	0	0	0
1	1	14	1	2	1	1	1	1	3	1	1	1	1	0	0	0	0	1	0	0	0	2	0	0	0	0	0	0	0	0	0	0	1
1	1	15	1	2	1	1	1	2	2	2	1	2	1	1	0	1	0	0	1	0	0	1	0	1	1	2	1	0	1	1	1	0	0
1	1	15	3	2	1	1	1	1	3	2	1	2	1	0	1	0	3	0	0	0	0	2	0	0	0	0	0	0	0	0	0	0	0
1	1	14	3	2	1	1	1	1	3	2	1	2	1	1	2	0	1	3	0	0	0	0	0	0	0	2	0	0	0	0	0	0	1
1	1	14	1	2	1	1	1	1	1	2	1	1	1	0	0	0	0	0	0	0	0	0	0	0	0	1	0	0	0	0	0	0	0
1	1	14	3	2	1	1	1	1	2	1	1	2	1	1	0	0	0	0	0	0	0	1	0	0	0	0	0	2	0	0	0	0	0
1	1	14	1	2	1	1	1	2	2	2	1	2	1	0	0	0	1	0	0	0	0	0	0	0	0	1	0	0	0	0	0	0	0
1	1	13	1	2	1	2	1	1	2	1	1	3	1	1	0	0	0	0	0	0	1	1	0	1	0	2	0	0	0	0	0	0	0
1	1	14	1	2	1	1	2	1	2	1	1	2	1	2	2	0	0	1	0	0	0	0	0	0	0	0	0	0	0	0	0	0	0
1	1	15	1	2	1	1	1	2	2	2	1	2	1	0	0	1	2	0	1	0	1	1	0	1	1	1	0	0	1	1	1	0	0
1	1	12	1	2	1	2	1	1	3	1	1	1	1	0	0	0	3	0	0	0	0	1	0	0	0	0	0	0	3	0	0	0	0
1	1	14	1	2	1	1	1	1	2	2	1	3	1	0	0	0	0	0	0	0	0	2	0	0	0	0	0	0	0	0	0	0	0
1	1	14	1	2	2	1	1	1	3	3	1	2	1	0	0	0	0	1	0	0	0	1	0	0	0	0	0	0	0	0	0	0	1
1	1	14	1	2	1	1	1	2	2	2	1	2	1	0	0	0	2	0	0	0	1	1	0	0	0	0	0	0	0	0	0	0	0
1	1	14	1	2	1	1	1	1	2	1	1	1	1	0	0	1	2	1	0	0	0	1	0	0	0	1	0	1	1	1	0	1	1
1	1	14	3	2	1	1	1	1	2	2	1	2	1	2	0	0	2	2	0	0	3	0	0	0	0	0	0	0	0	0	0	0	0
1	1	13	1	2	1	1	1	1	2	1	1	1	1	0	0	0	1	0	0	0	1	0	0	0	1	0	0	0	1	0	0	0	0
1	1	14	1	2	1	1	1	1	2	2	1	2	1	1	1	0	1	0	0	0	0	2	0	0	0	0	1	0	0	0	0	0	1
1	1	14	1	2	1	1	1	1	3	4	1	3	1	0	1	0	1	0	0	0	0	0	0	0	0	0	0	0	0	0	0	0	0
1	1	14	3	2	1	1	1	1	2	2	1	1	1	0	0	0	2	0	0	0	0	0	0	0	1	0	3	1	1	1	1	0	0
1	1	13	1	2	1	2	1	1	2	2	1	1	1	2	0	0	0	0	0	0	0	0	0	0	0	0	0	0	0	0	0	0	0
1	1	13	1	2	1	2	1	1	2	2	1	1	1	0	0	0	0	0	0	0	0	0	0	0	0	0	0	0	0	0	0	0	0
1	1	14	1	2	1	1	2	1	2	1	1	1	1	1	0	1	1	1	1	1	0	1	1	0	0	0	0	0	0	0	0	0	0
1	1	13	1	2	1	2	1	1	2	2	1	1	1	0	0	0	0	0	0	0	0	0	0	0	0	0	0	0	0	0	0	0	0
1	1	13	1	2	1	1	1	2	1	1	1	1	1	0	0	0	3	0	0	0	3	0	0	0	3	0	0	0	3	0	0	0	0
1	1	14	3	2	1	1	1	1	3	2	1	1	1	0	0	0	0	0	0	0	0	0	0	0	0	3	2	1	0	0	3	0	1
1	1	15	1	2	1	1	1	1	2	3	1	2	1	1	0	0	2	1	0	1	0	0	0	1	0	1	0	0	0	0	0	0	0
1	1	14	1	2	1	1	1	1	3	1	1	1	1	0	0	0	0	0	0	0	0	2	1	0	1	0	0	0	0	1	1	0	1
1	1	15	1	2	1	1	1	1	3	2	1	3	1	2	0	0	2	0	0	0	1	1	0	0	0	2	0	0	0	1	0	0	0
1	1	14	1	2	2	1	1	1	2	2	1	2	1	1	0	0	0	0	0	0	0	0	0	0	0	1	0	0	0	0	0	0	1
1	1	14	1	2	1	1	1	1	3	2	1	2	1	0	2	0	0	0	0	0	0	2	2	1	0	0	0	0	0	0	0	0	0
1	1	14	1	2	2	2	1	1	3	3	1	3	1	0	0	0	3	0	0	0	3	0	0	0	0	1	0	0	0	0	0	0	0
1	1	14	1	2	1	1	1	1	2	2	1	2	1	0	0	0	1	0	0	0	3	1	0	0	0	0	0	0	0	0	0	0	0
1	1	14	1	2	1	1	1	1	3	2	1	2	1	0	0	0	0	0	0	0	3	0	0	0	0	0	0	0	0	0	0	0	0
1	1	14	1	2	1	1	1	1	2	2	1	1	1	0	0	0	1	0	0	0	0	2	0	0	0	0	0	0	0	0	0	0	0
1	1	14	1	2	1	1	1	2	2	1	1	2	1	0	0	0	0	0	0	0	0	0	0	0	0	0	0	0	0	0	0	0	0
1	1	15	3	2	1	1	1	1	2	2	1	2	1	0	0	0	3	0	0	0	3	0	0	0	0	0	0	0	0	0	0	0	0
1	1	14	1	2	1	1	1	1	3	1	1	3	1	0	0	0	1	0	0	0	3	0	0	0	0	3	2	0	0	0	0	0	0
1	1	13	1	2	1	1	1	1	3	2	1	1	1	0	0	0	2	1	0	0	1	1	0	0	0	0	2	0	1	0	1	0	1
1	1	15	3	2	1	1	1	1	1	4	1	1	1	0	0	0	2	1	1	0	0	1	1	0	0	2	1	0	0	0	0	1	2
1	1	14	1	2	1	1	1	1	2	1	1	2	1	0	0	0	2	3	0	0	0	0	0	0	0	0	0	0	0	0	0	0	0
1	1	15	1	2	1	1	1	1	3	2	1	2	1	0	0	0	1	0	0	0	0	1	0	0	0	0	0	0	0	0	0	0	0
1	1	15	1	2	1	1	1	1	3	2	1	2	1	0	0	0	2	0	0	0	0	1	2	0	0	0	0	0	0	0	0	0	0
1	1	14	1	2	1	1	1	2	2	2	1	2	1	0	1	0	0	1	0	0	0	1	0	0	0	1	2	1	0	0	0	1	1
1	1	15	1	2	1	1	1	1	2	2	1	2	1	0	0	0	0	0	1	0	0	1	0	0	0	0	0	0	0	0	2	0	0
1	1	14	1	2	1	1	1	1	3	1	1	2	1	0	0	0	1	0	0	0	1	0	1	0	0	0	0	0	0	0	0	0	0
1	1	14	1	2	1	1	1	1	2	2	1	1	1	0	0	0	1	1	0	0	0	1	0	0	0	0	0	0	0	0	0	0	1
1	1	15	1	2	1	1	1	1	2	2	1	1	1	0	2	2	1	1	0	0	0	2	0	0	1	0	0	0	0	0	0	0	0
1	1	15	1	2	1	1	1	1	1	1	1	1	1	0	0	0	0	3	0	0	0	0	0	0	0	0	0	0	0	0	0	0	0
1	1	15	3	2	1	1	1	1	2	2	1	1	1	0	0	0	3	0	0	0	0	1	0	0	0	0	0	0	0	0	0	0	0
1	1	14	1	2	1	1	1	1	2	2	1	2	1	1	0	0	1	2	0	0	3	1	0	0	0	0	0	0	0	0	1	0	0
1	1	15	1	2	1	1	1	1	1	1	1	2	1	0	0	0	0	0	0	0	0	0	0	0	0	0	0	0	0	0	0	0	0
1	1	15	1	3	1	1	1	1	3	3	1	2	1	1	0	1	0	1	0	0	0	1	0	0	0	0	1	1	0	1	0	1	0
1	1	17	3	3	1	1	1	1	1	1	1	1	1	0	0	0	3	0	0	0	3	0	0	0	3	0	0	0	3	0	0	0	0
1	1	15	1	3	2	1	1	1	2	3	1	2	1	1	2	1	0	1	0	0	0	1	0	1	0	2	1	0	0	0	0	0	0
1	1	16	3	3	1	2	1	1	2	2	1	2	1	1	0	0	0	2	0	0	0	2	0	0	0	1	0	0	0	0	0	0	0
1	1	15	3	3	1	1	1	1	2	4	1	2	1	2	0	0	0	0	0	0	0	2	0	0	0	0	0	0	0	0	0	0	0
1	1	15	1	3	1	1	1	1	3	2	1	3	1	1	0	1	2	0	1	0	2	0	2	0	2	0	0	0	2	0	0	0	0
1	1	15	3	3	1	1	1	1	2	2	1	1	1	2	1	0	1	2	0	0	0	1	0	0	0	1	0	0	0	0	0	0	1
1	1	15	3	3	1	1	1	1	3	3	1	2	1	1	2	0	1	0	0	0	0	2	0	0	0	0	1	0	0	0	0	0	0
1	1	15	3	3	2	2	1	1	3	1	1	2	1	0	0	0	0	2	0	0	1	2	0	0	0	2	1	0	0	0	0	0	2
1	1	15	1	3	1	1	1	1	2	2	1	1	1	1	1	0	0	1	0	2	0	0	0	1	0	0	0	0	0	0	0	0	1
1	1	15	1	3	1	1	1	1	3	3	1	2	1	0	0	0	2	1	0	0	0	1	0	0	0	0	0	0	0	0	0	0	0
1	1	15	1	3	1	1	1	1	2	2	1	1	1	1	0	0	0	2	1	0	0	0	0	0	0	0	0	0	0	0	0	0	0
1	1	15	1	3	1	1	1	2	1	2	1	1	1	1	0	0	2	0	0	2	1	0	0	0	1	2	0	0	0	0	0	0	2
1	1	15	3	3	1	1	1	1	2	2	1	1	1	1	0	0	0	0	0	0	0	2	1	0	0	2	1	0	0	0	0	0	0
1	1	14	1	3	1	1	1	1	1	3	1	2	1	2	1	0	0	0	0	0	0	2	0	0	0	0	0	0	0	0	0	0	0
1	1	15	3	3	1	1	1	1	3	4	1	3	1	2	0	0	0	0	0	0	0	1	0	0	0	0	0	0	0	0	1	0	0
1	1	16	3	3	1	1	1	1	3	2	1	1	1	1	0	0	1	1	1	1	0	1	0	0	0	0	0	0	0	1	1	2	3
1	1	15	1	3	2	1	1	1	2	3	1	2	1	1	1	0	0	0	0	1	0	1	0	2	0	2	0	0	0	0	0	0	0
1	1	16	1	3	1	1	2	1	3	2	1	2	1	1	1	0	3	0	0	1	0	1	0	0	0	1	0	0	0	0	0	0	0
1	1	16	3	3	1	1	1	1	3	4	1	1	1	1	0	0	1	0	0	0	0	1	0	0	0	0	0	0	0	0	0	0	0
1	1	15	1	3	1	2	1	1	3	2	1	3	1	2	0	0	3	2	0	0	0	1	0	1	0	0	0	0	0	0	0	0	0
1	1	15	1	3	1	1	1	1	2	3	1	1	1	0	0	0	1	0	0	0	0	2	0	0	0	0	0	0	0	0	0	0	0
1	1	16	3	3	1	1	1	1	2	2	1	2	1	1	0	0	2	1	1	1	0	2	1	0	0	2	0	0	0	1	1	1	0
1	1	15	1	3	1	1	1	1	2	2	1	2	1	1	1	0	2	2	1	1	1	0	0	0	1	1	0	1	1	0	1	0	1
1	1	16	3	3	1	1	1	1	2	2	1	2	1	1	0	0	2	1	0	0	0	1	0	0	1	1	0	0	1	1	1	1	0
1	1	15	3	3	1	1	1	1	3	3	1	2	1	1	1	0	0	0	0	0	0	1	0	0	0	0	0	0	0	3	3	1	0
1	1	15	1	3	1	1	1	1	3	2	1	2	1	1	0	0	0	1	1	0	3	0	0	0	0	2	0	1	0	0	0	0	0
1	1	15	3	3	1	1	1	1	2	2	1	1	1	0	0	0	1	0	0	0	0	2	0	0	0	0	0	0	0	0	0	0	1
1	1	15	1	3	1	1	1	1	3	2	1	3	1	0	0	0	0	0	0	0	3	0	0	0	0	1	0	0	0	0	0	0	0
1	1	15	1	3	1	1	1	1	2	2	1	2	1	0	0	0	2	0	0	0	1	1	0	0	0	0	0	0	1	0	0	0	0
1	1	15	1	3	1	1	1	1	2	3	1	3	1	2	1	0	0	3	2	0	0	0	0	0	0	0	0	0	0	0	0	0	0
1	1	14	1	3	1	1	1	1	2	2	1	2	1	1	0	0	0	0	0	0	3	0	0	0	0	1	0	0	0	0	0	0	0
1	1	15	1	3	1	1	1	1	3	2	1	2	1	0	0	0	0	0	0	0	0	2	0	0	0	0	0	0	0	0	0	0	0
1	1	16	2	3	1	1	1	1	3	2	1	1	1	1	0	0	3	0	1	1	0	1	0	0	2	0	0	0	0	0	0	0	0
1	1	15	1	3	1	1	1	1	3	2	1	2	1	1	0	0	0	1	0	0	0	2	0	0	0	0	0	0	0	0	0	0	1
1	1	16	1	3	1	1	1	1	2	4	1	1	1	2	2	0	0	0	0	0	0	0	0	2	0	0	0	0	0	0	0	0	0
1	1	15	3	3	1	1	1	1	3	2	1	2	1	2	0	0	1	2	0	0	0	2	2	2	0	0	2	0	0	0	0	0	0
1	1	16	1	3	1	1	1	1	2	4	1	1	1	0	2	0	0	0	0	0	3	0	0	2	0	0	0	0	0	0	0	0	0
1	1	16	3	3	1	1	1	1	2	2	1	1	1	1	0	0	1	0	0	0	2	0	0	0	0	0	0	0	0	0	0	0	1
1	1	15	1	3	1	1	1	1	2	1	1	2	1	1	0	0	3	0	0	0	2	2	1	0	1	0	0	0	0	0	0	0	0
1	1	15	1	3	1	1	1	1	2	1	1	1	1	0	0	0	0	0	0	0	0	0	0	0	0	0	0	0	0	0	0	0	0
1	1	15	1	3	1	1	1	1	2	2	1	2	1	0	0	0	0	1	3	1	0	1	1	0	0	1	1	1	2	1	1	1	0
1	1	15	3	3	1	1	1	1	3	2	1	2	1	1	0	0	0	0	0	0	0	0	0	0	0	0	0	0	0	0	0	0	0
1	1	15	1	3	1	2	1	1	2	3	1	3	1	0	0	0	0	1	0	0	0	0	0	0	0	0	0	0	0	0	0	0	1
1	1	15	1	3	2	2	1	1	2	3	1	2	1	0	1	0	2	1	0	0	0	0	0	0	0	0	0	0	0	0	0	0	0
1	1	15	1	3	1	1	1	1	2	2	1	2	1	0	0	0	0	2	0	0	0	0	0	0	0	2	0	0	0	0	0	0	0
1	1	15	3	3	1	1	1	1	3	2	1	1	1	2	0	0	0	0	0	0	0	0	0	0	0	0	0	0	0	0	0	0	0
1	1	16	1	3	1	1	1	1	2	2	1	2	1	1	0	0	0	3	0	2	0	0	0	1	0	0	0	0	0	0	0	0	0
1	1	16	3	3	1	1	1	1	2	2	1	2	1	2	0	0	1	1	1	1	1	2	1	1	0	0	0	0	0	0	0	0	1
1	1	17	1	3	1	1	1	1	2	1	1	2	1	2	0	0	0	0	0	0	0	0	0	0	0	0	0	0	0	0	0	0	0
1	1	15	1	3	1	1	1	2	3	2	1	1	1	2	0	0	3	0	0	0	0	0	0	1	0	0	0	0	0	0	0	0	0
1	1	15	1	3	1	1	1	1	2	2	1	1	1	1	0	0	0	0	0	0	0	0	0	1	0	0	0	0	3	0	0	0	0
1	1	14	1	3	1	1	1	1	2	3	1	2	1	0	0	0	3	2	0	0	3	2	0	0	0	0	0	0	0	0	0	0	0
1	1	15	1	3	1	1	1	1	2	2	1	2	1	0	0	0	2	0	0	0	0	0	0	0	1	0	0	0	0	0	0	0	0
1	1	16	1	3	1	1	1	1	2	2	1	2	1	0	0	0	3	2	0	0	3	0	0	0	2	0	0	0	2	0	0	0	2
1	1	15	3	3	1	1	1	1	3	3	1	3	1	1	0	2	3	0	0	0	0	2	0	0	0	0	0	0	0	0	1	1	1
1	1	16	1	3	1	1	1	1	2	2	1	2	1	2	0	1	1	1	0	0	1	1	0	1	1	2	0	0	1	0	0	0	0
1	1	17	1	3	1	1	1	1	3	1	1	1	1	1	0	0	0	1	0	3	0	1	0	0	0	2	1	0	0	0	0	1	1
1	1	17	3	3	1	1	1	1	2	2	1	2	1	0	0	0	0	2	0	0	0	2	1	0	0	2	0	0	0	0	0	0	0
1	1	15	1	3	1	1	1	1	3	2	1	2	1	1	0	0	2	0	1	0	0	2	1	1	0	1	0	0	0	0	0	0	0
1	1	15	3	3	1	1	1	1	3	2	1	3	1	0	0	0	0	1	0	0	0	1	0	0	0	2	0	0	0	0	0	0	0
1	1	14	3	1	1	1	1	1	3	3	1	1	2	0	0	0	1	2	0	0	1	1	0	0	0	0	0	0	0	0	3	0	0
1	1	13	1	1	1	1	1	2	2	3	1	3	2	0	0	0	3	0	0	0	0	0	0	1	0	0	0	0	0	0	0	0	0
1	1	12	3	1	1	1	1	1	2	2	1	1	2	0	0	0	0	1	0	0	0	1	0	1	0	0	0	0	0	0	0	0	0
1	1	14	3	1	1	1	1	1	2	2	1	2	2	1	2	2	1	2	1	0	0	1	0	0	0	0	0	0	1	0	0	0	0
1	1	14	1	1	1	1	1	1	3	1	1	2	2	1	0	0	1	1	0	0	1	0	0	0	0	3	2	0	0	0	0	0	0
1	1	13	1	1	1	1	1	1	3	2	1	2	2	0	2	0	0	2	0	1	0	0	0	2	0	0	0	0	0	0	0	0	0
1	1	14	1	1	1	1	1	1	2	3	1	2	2	1	1	0	0	1	0	0	0	0	0	0	0	0	0	0	0	0	0	0	1
1	1	13	1	1	1	1	1	1	3	2	1	3	2	0	0	0	0	0	0	0	0	0	0	0	0	0	0	0	0	0	0	0	0
1	1	16	3	1	1	1	1	1	3	2	1	3	2	0	0	0	1	1	1	0	0	1	0	0	0	1	0	0	0	0	0	0	0
1	1	13	1	1	1	1	1	1	3	1	1	1	2	1	2	2	2	1	0	0	0	1	0	0	0	1	0	0	0	0	0	0	3
1	1	13	3	1	1	1	1	1	3	2	1	1	2	1	0	0	0	1	0	2	0	1	0	0	0	0	0	0	0	0	0	0	0
1	1	13	1	1	1	1	1	1	2	1	1	3	2	1	0	0	0	0	0	0	0	0	0	0	0	0	0	0	0	0	0	0	0
1	1	13	3	1	1	1	1	1	2	2	1	1	2	1	0	0	1	1	2	1	0	2	0	2	0	0	2	0	0	0	0	0	2
1	1	12	1	1	1	1	1	2	2	2	1	2	2	2	0	1	1	1	0	1	1	1	0	0	0	1	0	0	0	1	0	0	0
1	1	12	3	1	1	1	1	2	3	2	1	1	2	1	0	0	2	1	1	1	1	0	0	0	1	2	1	0	0	2	1	0	1
1	1	13	3	1	1	1	1	1	3	2	1	2	2	2	0	0	3	0	0	0	1	1	0	0	0	3	0	0	0	0	0	0	0
1	1	12	1	1	1	1	1	2	2	2	1	2	2	0	0	0	2	0	0	0	1	1	0	0	0	1	0	0	0	1	0	0	0
1	1	13	3	1	1	1	1	1	3	2	1	1	2	1	0	0	2	1	0	0	1	2	0	0	1	0	0	0	1	1	0	0	0
1	1	13	3	1	1	1	1	1	2	2	1	2	2	2	0	0	0	0	0	0	0	0	0	0	0	0	0	0	0	0	0	0	2
1	1	12	1	1	2	1	1	1	2	2	1	1	2	0	0	0	0	1	0	1	3	1	0	1	0	0	0	0	0	0	0	0	0
1	1	13	1	1	1	1	1	1	3	1	1	2	2	0	0	2	0	3	1	2	0	0	2	0	0	2	1	0	2	0	0	0	0
1	1	15	3	1	1	1	1	1	2	2	1	2	2	1	2	0	3	0	0	0	0	3	0	0	0	3	0	3	0	0	0	0	0
1	1	13	1	1	1	1	1	1	2	1	1	2	2	1	1	0	3	0	0	0	2	1	0	0	2	0	0	0	1	1	0	0	1
1	1	13	1	1	1	1	1	1	2	2	1	1	2	1	0	2	1	1	2	0	0	2	0	0	0	0	0	0	0	0	0	0	0
1	1	13	1	1	1	2	1	1	2	2	1	1	2	1	0	0	0	2	1	0	0	1	0	1	0	1	2	0	1	1	1	0	1
1	1	12	1	1	1	1	1	1	3	2	1	2	2	0	0	0	0	1	0	0	0	0	0	0	0	1	0	0	0	0	0	0	1
1	1	13	1	1	1	1	1	1	3	2	1	2	2	2	2	1	0	1	0	0	0	0	2	1	1	1	0	0	0	0	0	0	0
1	1	14	3	1	1	1	1	1	2	3	1	2	2	0	0	0	0	0	0	0	1	0	0	0	0	3	0	0	0	0	0	0	0
1	1	14	1	1	1	1	1	1	3	2	1	1	2	0	0	0	0	0	0	0	0	1	0	1	0	1	0	0	0	0	0	0	0
1	1	14	1	1	1	1	1	1	3	2	1	2	2	1	1	0	3	0	0	0	3	1	0	0	0	3	0	0	0	0	0	0	0
1	1	12	1	1	1	1	2	1	3	2	2	3	2	0	0	0	0	0	0	0	0	1	1	0	0	1	1	0	0	0	0	0	0
1	1	16	1	1	1	1	1	1	2	3	1	2	2	1	0	0	1	2	1	0	0	1	1	0	0	0	1	0	0	0	0	0	0
1	1	16	1	2	1	1	1	1	3	3	1	2	2	0	0	0	3	0	0	0	0	1	0	0	0	0	0	0	0	0	0	0	0
1	1	14	1	2	1	1	1	1	3	2	1	1	2	0	0	0	0	1	0	0	0	1	1	1	0	0	0	0	0	0	0	0	0
1	1	14	1	2	1	1	1	1	3	2	1	1	2	0	0	0	0	0	0	0	0	0	0	0	0	0	0	0	0	0	0	0	0
1	1	14	1	2	1	2	1	1	2	4	1	2	2	0	0	0	3	0	0	0	3	0	0	0	0	0	0	0	3	0	0	0	0
1	1	14	1	2	1	1	1	1	2	2	1	2	2	1	0	0	2	0	0	0	3	0	0	0	0	1	0	0	0	0	0	0	0
1	1	14	1	2	1	1	1	1	2	2	1	2	2	0	0	0	3	1	1	0	2	0	0	0	2	2	0	0	2	0	0	0	0
1	1	14	3	2	1	1	1	1	2	2	1	3	2	0	0	0	0	0	0	0	0	0	0	0	0	0	0	0	0	0	0	0	0
1	1	14	1	2	1	1	1	1	2	2	1	2	2	2	0	0	0	2	0	0	0	0	0	0	0	0	0	0	0	0	0	0	0
1	1	14	1	2	1	1	1	1	2	2	1	2	2	0	0	0	3	0	0	0	2	0	0	0	2	0	0	0	3	0	0	0	0
1	1	14	1	2	1	1	1	1	2	2	1	1	2	1	0	0	1	3	0	0	0	0	0	0	0	0	0	0	0	0	0	0	2
1	1	14	1	2	1	1	1	1	2	2	1	2	2	2	0	0	0	0	0	0	0	0	0	0	0	0	0	0	0	0	0	0	0
1	1	13	1	2	1	1	1	1	3	1	1	2	2	0	0	0	2	0	0	0	3	0	0	0	0	0	0	0	0	0	0	0	0
1	1	15	1	2	2	1	1	1	1	1	1	1	2	1	1	1	1	1	2	0	1	1	2	0	0	1	0	0	0	0	0	0	1
1	1	14	1	2	2	1	1	1	3	2	1	1	2	1	1	0	0	0	0	0	0	0	1	1	0	3	0	0	0	0	0	0	0
1	1	13	3	2	1	1	1	1	3	4	1	3	2	1	0	1	1	1	0	1	0	0	0	1	0	1	0	0	1	0	1	0	0
1	1	14	1	2	1	1	1	1	3	3	1	1	2	0	0	0	0	0	0	0	0	1	2	0	0	0	0	0	0	0	0	0	0
1	1	15	1	2	1	1	1	1	3	2	1	2	2	0	0	0	0	0	0	0	0	2	0	0	0	0	0	0	0	0	0	0	0
1	1	15	1	2	1	1	1	2	2	2	1	2	2	1	0	0	2	1	0	1	2	2	0	0	0	1	1	0	0	0	0	0	0
1	1	14	1	2	1	1	1	1	2	2	1	2	2	1	2	0	0	1	0	0	0	1	0	0	0	3	1	0	0	0	0	0	1
1	1	14	1	2	1	1	1	1	3	2	1	2	2	0	0	0	3	0	0	0	3	0	0	0	1	0	0	0	0	0	0	0	0
1	1	15	1	2	1	1	1	2	2	1	1	1	2	2	1	0	2	1	0	0	0	1	1	1	0	1	0	1	0	0	0	0	1
1	1	15	1	2	2	1	1	1	2	1	1	2	2	2	2	0	1	2	0	0	0	2	0	2	0	1	0	0	0	0	0	0	0
1	1	14	3	2	1	1	1	1	3	1	1	1	2	0	0	0	0	1	0	0	1	1	0	0	0	2	0	0	0	0	0	1	2
1	1	13	1	2	1	1	1	1	3	4	1	3	2	1	1	0	1	1	1	0	1	0	0	0	0	0	0	0	0	0	0	0	0
1	1	14	1	2	1	1	1	1	2	2	1	1	2	0	0	0	0	1	0	0	0	2	0	0	0	0	0	0	0	0	1	0	0
1	1	14	1	2	1	1	1	1	2	2	1	2	2	0	0	0	3	0	0	0	0	0	0	0	0	0	0	0	0	0	0	0	0
1	1	13	3	2	1	1	1	1	2	1	1	2	2	0	0	0	0	0	0	0	0	1	0	0	0	1	0	0	0	0	0	0	0
1	1	14	1	2	1	1	1	1	3	2	1	1	2	1	0	1	1	1	0	0	0	2	2	1	0	0	0	0	0	1	1	1	0
1	1	15	1	3	1	1	1	1	3	4	1	2	2	1	0	0	1	0	0	0	0	1	0	0	0	1	0	0	0	0	0	0	0
1	1	15	1	3	1	1	1	1	2	2	1	2	2	1	0	0	2	1	0	0	3	0	0	0	0	0	0	0	0	0	0	0	0
1	1	15	3	3	1	1	1	1	2	2	1	2	2	0	0	0	0	0	0	0	0	0	0	0	0	0	0	0	0	0	0	0	0
1	1	15	1	3	1	1	1	1	2	3	1	2	2	1	0	0	2	1	0	0	0	1	0	0	0	0	0	0	0	0	0	0	1
1	1	15	3	3	1	1	1	1	3	2	1	2	2	2	0	0	2	1	0	2	0	1	0	0	1	2	1	0	0	0	0	1	1
1	1	15	3	3	1	1	1	1	2	3	1	3	2	1	0	0	3	0	0	0	0	0	0	0	0	0	0	0	0	0	0	0	0
1	1	15	1	3	1	1	1	2	3	2	1	1	2	1	0	0	3	0	0	0	3	0	0	0	3	0	0	0	3	0	0	0	0
1	1	15	1	3	1	1	1	1	2	4	1	3	2	1	0	0	0	0	0	1	0	0	0	0	0	0	0	0	0	0	0	0	0
1	1	15	1	3	2	2	1	1	2	2	1	1	2	0	0	0	0	0	0	0	0	1	0	1	0	2	1	0	0	0	0	0	0
1	1	15	1	3	1	1	1	1	2	2	1	2	2	1	0	0	0	0	0	0	0	1	0	0	0	1	0	0	0	0	0	0	1
1	1	15	3	3	1	1	1	1	2	2	1	2	2	1	1	0	2	0	0	0	0	1	1	1	2	0	0	0	0	0	0	0	0
1	1	15	1	3	2	1	1	1	3	4	1	2	2	1	0	0	0	0	0	0	0	0	0	0	0	0	0	0	0	0	0	0	0
1	1	15	1	3	1	1	1	1	2	1	1	2	2	0	0	0	3	0	0	0	3	0	0	0	0	1	1	0	0	1	1	1	0
1	1	15	1	3	1	1	1	1	2	2	1	2	2	0	0	0	2	0	0	0	1	0	0	0	0	1	0	0	0	0	0	0	0
1	1	15	3	3	1	1	1	1	3	2	1	2	2	1	0	0	3	1	0	0	2	0	0	0	0	1	0	0	0	3	0	0	0
1	1	15	3	3	1	1	1	1	2	3	1	2	2	0	0	0	2	1	0	0	1	0	0	0	1	0	0	0	1	0	0	0	0
1	1	14	1	3	1	1	1	1	2	2	1	3	2	1	0	0	3	0	0	0	3	2	0	0	0	0	0	0	0	0	0	0	0
1	1	15	1	3	1	2	1	1	2	2	1	2	2	1	0	0	1	1	0	0	0	1	2	2	0	0	0	0	0	0	0	0	0
1	1	15	1	3	1	1	1	1	2	1	1	1	2	0	0	0	1	2	0	0	3	0	0	0	1	0	0	0	0	0	0	0	0
1	1	15	1	3	1	1	1	1	2	1	1	1	2	0	3	0	2	0	0	0	0	0	0	0	0	0	0	0	0	0	0	0	0
1	1	15	1	3	1	1	1	1	3	2	1	2	2	0	0	0	0	0	0	0	0	0	0	1	0	0	0	0	0	0	0	0	0
1	1	15	1	3	2	1	1	1	1	2	1	1	2	2	1	0	0	0	0	0	0	1	0	3	0	3	0	0	0	0	0	0	0
1	1	15	1	3	1	1	1	1	2	1	1	2	2	1	1	0	3	0	2	2	1	3	0	0	1	0	0	0	0	0	0	0	0
1	1	15	1	3	1	1	1	1	1	3	1	3	2	0	0	0	0	0	0	0	0	3	0	0	0	0	0	0	0	0	0	0	0
1	1	15	1	3	1	1	1	1	3	2	1	2	2	1	1	2	3	2	0	0	1	3	0	0	0	2	0	0	0	0	0	0	0
1	1	15	1	3	1	1	1	1	3	2	1	2	2	0	0	0	3	0	0	0	3	0	0	0	3	0	0	0	3	0	0	0	0
1	1	14	1	3	1	1	1	1	2	2	1	2	2	0	0	0	3	0	0	0	1	0	0	0	0	0	0	0	0	0	0	0	0
1	1	15	1	3	1	1	1	1	3	2	1	2	2	1	0	0	0	0	0	0	0	1	0	0	0	0	0	0	0	0	0	0	0
1	1	15	1	3	1	1	1	1	2	2	1	2	2	1	0	0	0	0	0	0	0	0	0	0	0	0	0	0	0	0	0	0	0
1	1	15	1	3	1	1	1	1	2	2	1	2	2	1	0	0	3	0	0	0	1	0	0	0	0	1	0	0	1	0	0	1	1
1	1	16	1	3	1	1	1	1	2	2	1	1	2	2	0	0	1	2	0	0	1	2	2	2	1	0	0	0	1	0	0	0	0
1	1	15	1	3	1	1	1	1	2	1	1	1	2	1	0	0	0	0	0	2	0	1	1	0	0	1	2	0	0	0	0	0	0
1	1	15	1	3	1	1	1	1	2	1	1	1	2	0	0	0	0	0	0	0	0	1	1	0	0	1	0	0	0	0	0	0	1
1	1	14	3	3	1	1	1	1	2	2	1	1	2	0	0	0	0	2	1	1	1	0	0	0	0	0	0	0	0	0	0	0	3
1	1	15	1	3	1	1	1	1	2	2	1	1	2	0	0	0	0	0	0	0	0	0	0	0	1	0	2	2	1	2	2	2	2
1	1	15	1	3	1	1	1	1	2	1	1	1	2	0	0	0	1	0	0	0	1	0	0	2	0	2	0	0	0	0	0	0	0
1	1	15	3	3	1	1	1	1	2	3	1	2	2	1	0	0	1	1	1	1	0	1	0	1	0	1	0	0	0	0	0	1	1
1	1	15	1	3	1	1	1	1	2	3	1	2	2	0	0	0	3	0	0	0	3	0	0	0	0	0	0	0	0	0	0	0	0
1	1	15	1	3	2	2	2	1	1	2	1	2	2	0	0	0	3	1	2	1	2	2	1	0	0	0	0	0	0	0	0	1	1
1	1	15	3	3	1	1	1	2	2	1	1	3	2	2	2	0	1	0	0	0	0	1	0	0	1	2	0	0	1	0	0	0	0
1	1	11	1	1	1	1	1	1	2	2	1	1	3	0	0	0	0	1	0	0	0	1	0	0	0	0	0	0	0	0	0	0	0
1	1	12	1	1	2	1	1	1	3	2	1	2	3	0	0	0	0	1	0	2	0	0	2	0	0	0	0	0	0	0	0	0	2
1	1	12	1	1	1	1	1	1	2	3	1	2	3	1	0	0	0	0	0	0	0	1	0	0	1	2	2	0	0	0	0	0	0
1	1	13	3	1	1	1	1	2	3	2	1	1	3	1	0	0	0	0	0	0	0	2	1	0	0	0	0	0	0	0	0	0	0
1	1	13	1	1	1	1	1	1	2	2	1	2	3	0	0	0	0	0	0	0	0	0	0	0	0	3	0	0	0	0	0	0	0
1	1	12	3	1	1	1	1	1	3	3	1	2	3	2	0	0	3	2	0	0	0	2	0	0	0	0	0	0	0	0	0	0	0
1	1	14	1	1	1	1	1	1	2	2	1	2	3	0	0	0	0	0	0	0	0	0	0	0	0	0	0	0	0	0	0	0	0
1	1	13	1	1	1	1	1	1	2	2	1	1	3	0	0	0	1	1	0	0	0	2	0	0	0	2	0	0	0	0	0	0	0
1	1	13	3	1	1	1	1	1	2	3	1	3	3	0	0	0	3	0	0	0	3	0	0	0	2	2	0	0	2	0	0	0	0
1	1	13	1	1	1	1	1	1	3	2	1	2	3	1	2	1	0	2	0	1	0	0	1	0	0	0	0	0	0	0	0	0	0
1	1	13	1	1	1	1	1	1	3	2	1	3	3	0	0	0	2	0	1	0	0	1	0	0	0	2	2	1	0	1	1	1	0
1	1	13	1	1	1	1	1	2	3	2	1	1	3	0	0	0	1	2	1	1	0	2	1	0	0	0	0	0	0	1	0	0	1
1	1	12	3	1	1	1	1	1	3	1	1	1	3	0	0	0	2	1	0	0	1	1	0	0	0	0	0	0	0	0	0	0	0
1	1	13	1	1	1	1	1	1	2	2	1	3	3	0	0	0	0	0	0	0	0	0	0	0	0	0	0	0	0	0	0	0	0
1	1	13	1	1	1	1	1	1	2	1	1	2	3	0	0	0	1	0	0	0	1	1	0	0	0	1	0	0	0	0	0	0	0
1	1	14	1	1	1	1	1	1	3	2	1	3	3	0	0	0	3	0	0	0	0	0	0	0	0	0	0	0	0	0	0	0	0
1	1	12	1	1	1	1	1	1	2	2	1	2	3	1	0	0	2	1	1	1	0	1	0	0	0	0	0	0	0	0	0	0	2
1	1	13	1	1	1	1	1	1	3	3	1	3	3	2	1	1	0	2	1	1	0	1	0	0	0	1	0	1	0	1	0	1	1
1	1	15	3	1	1	1	1	1	2	2	1	2	3	0	0	0	0	0	0	0	0	0	0	0	0	0	0	0	0	0	0	0	0
1	1	13	1	1	1	1	1	1	2	1	1	1	3	0	0	0	0	0	0	0	0	0	0	0	0	0	0	0	0	0	0	0	0
1	1	13	1	1	1	1	1	1	2	3	1	2	3	2	0	0	2	1	1	0	0	2	1	0	0	1	1	0	1	0	0	0	1
1	1	13	3	1	1	1	1	1	2	1	1	1	3	0	2	0	1	2	0	0	0	3	1	0	0	3	3	0	0	0	0	0	0
1	1	13	1	1	2	2	1	1	2	2	1	1	3	0	0	1	1	2	0	0	0	0	0	2	1	2	0	0	1	0	0	0	2
1	1	14	1	1	1	1	1	2	3	2	1	1	3	0	1	0	1	0	0	2	0	2	0	0	1	0	2	0	1	0	2	2	0
1	1	13	1	1	1	1	1	1	2	1	1	1	3	1	0	0	1	0	0	0	0	1	0	0	0	0	0	0	1	0	0	0	1
1	1	16	1	2	1	1	1	1	3	4	1	3	3	0	1	0	0	0	0	1	0	2	0	0	0	3	0	0	3	0	0	2	1
1	1	14	1	2	1	1	1	1	3	2	1	2	3	0	1	0	3	0	0	0	0	0	0	2	0	0	0	0	0	0	0	0	0
1	1	14	1	2	2	2	1	1	3	3	1	2	3	0	1	0	1	1	1	0	0	1	0	0	0	0	0	0	0	0	1	0	0
1	1	15	1	2	1	1	1	1	2	2	1	2	3	2	0	0	1	2	0	0	0	1	1	0	1	0	0	0	1	0	0	0	0
1	1	14	1	2	1	1	1	1	3	2	1	2	3	0	0	0	0	0	0	0	0	2	0	0	0	0	0	0	0	0	0	0	0
1	1	14	1	2	1	1	1	1	2	2	1	2	3	2	0	0	0	0	0	0	0	0	0	0	0	0	0	0	0	0	0	0	0
1	1	14	1	2	1	1	1	1	2	4	1	1	3	1	0	1	0	1	1	0	0	1	0	2	0	0	0	0	0	0	1	1	0
1	1	15	1	2	2	2	1	1	2	1	1	3	3	1	0	0	3	0	1	0	0	1	1	0	0	2	1	0	0	0	0	0	0
1	1	14	1	2	1	1	1	1	2	2	1	3	3	0	0	0	1	1	0	0	0	0	0	0	0	0	0	0	0	0	0	0	0
1	1	13	1	2	1	1	1	1	2	2	1	1	3	1	1	0	0	0	0	2	3	2	0	2	0	0	0	0	0	0	0	0	0
1	1	14	1	2	1	1	1	1	2	1	1	1	3	1	0	0	3	0	0	0	3	0	0	0	0	0	0	0	3	0	0	0	0
1	1	15	1	2	1	1	1	1	2	1	1	3	3	1	0	0	2	3	3	0	0	1	1	0	0	0	0	0	0	0	0	0	3
1	1	14	1	2	1	1	2	1	2	2	1	1	3	0	0	0	0	0	0	0	0	0	0	0	0	0	0	0	0	0	0	0	0
1	1	13	1	2	2	1	1	1	2	3	1	3	3	1	0	0	0	0	0	0	0	0	0	0	0	0	0	0	0	0	0	0	0
1	1	14	1	2	1	1	1	2	2	2	1	3	3	2	0	0	3	1	0	0	0	0	0	0	0	0	0	0	0	0	0	0	2
1	1	14	3	2	1	1	1	1	3	1	1	2	3	0	0	0	0	0	0	0	0	0	0	3	0	3	0	0	0	0	0	0	0
1	1	14	1	2	2	2	2	1	2	2	1	1	3	0	0	0	0	2	0	0	0	2	0	0	0	0	0	0	0	0	0	0	1
1	1	14	3	2	1	1	1	1	2	1	1	3	3	0	0	0	1	1	1	0	1	3	0	2	0	0	0	1	0	1	1	0	0
1	1	14	1	2	1	1	1	1	3	1	1	3	3	1	0	0	2	2	0	0	0	1	0	0	0	0	0	0	0	0	0	0	0
1	1	16	1	2	1	1	1	1	3	2	1	3	3	0	0	0	2	2	0	0	0	1	0	0	0	2	0	0	0	1	0	1	1
1	1	16	1	2	2	2	1	1	2	2	1	2	3	0	0	0	0	0	0	0	0	0	0	0	0	1	0	0	0	0	0	0	0
1	1	14	1	2	1	2	1	1	2	2	1	2	3	1	0	0	0	0	0	0	0	0	0	0	0	0	0	0	0	0	0	0	0
1	1	15	1	3	1	1	1	1	3	4	1	2	3	2	0	0	1	1	0	0	0	2	0	0	0	0	0	0	0	0	0	0	0
1	1	15	1	3	1	1	1	1	2	3	1	2	3	2	0	0	0	2	0	2	0	2	1	0	0	1	0	0	0	0	2	1	1
1	1	15	3	3	1	1	1	1	3	2	1	1	3	1	0	0	1	2	0	0	0	0	0	2	0	1	0	0	0	0	0	0	0
1	1	15	1	3	1	1	1	1	2	2	1	2	3	2	2	0	1	1	2	0	0	3	0	0	0	0	0	0	0	0	0	0	0
1	1	14	3	3	1	1	1	1	1	3	1	2	3	0	0	0	1	0	0	0	1	2	0	0	1	0	0	0	0	2	1	1	0
1	1	15	1	3	1	1	1	1	2	1	1	2	3	0	0	0	1	1	0	0	0	0	0	1	0	1	0	0	0	0	0	0	0
1	1	14	1	3	1	1	1	1	2	2	1	2	3	1	0	1	1	2	0	0	1	2	0	0	0	0	0	0	0	0	0	2	0
1	1	12	1	1	2	1	1	1	3	1	1	2	4	1	0	0	0	1	0	0	0	2	0	0	0	0	0	0	0	0	0	0	0
1	1	14	1	1	1	1	1	1	3	2	1	2	4	0	0	0	2	0	0	0	0	2	0	0	0	2	0	0	0	0	0	0	0
1	1	14	1	1	1	2	1	1	2	3	1	2	4	0	0	0	3	0	0	0	3	1	0	0	0	0	0	0	0	0	0	0	0
1	1	14	3	2	1	1	1	1	2	1	1	2	4	0	0	0	3	0	0	0	3	0	0	0	0	0	0	0	0	1	2	0	0
1	1	14	3	2	1	1	1	1	3	2	1	3	4	1	0	0	3	0	0	0	3	0	0	0	0	0	0	0	0	0	0	0	0
1	1	14	3	2	1	1	1	1	2	2	1	1	4	1	0	0	0	0	0	0	0	2	0	0	0	0	0	0	0	0	0	0	0
1	1	14	1	2	1	1	1	1	2	3	1	1	4	2	0	1	1	0	0	0	0	1	0	1	0	3	0	0	0	0	0	0	0
1	1	14	1	2	1	1	1	1	3	3	1	1	4	0	0	0	0	0	0	0	0	1	0	0	0	3	0	0	0	0	0	0	0
1	1	13	1	2	2	1	1	1	2	4	1	3	4	1	0	0	1	1	0	1	0	1	0	1	0	2	0	0	0	0	0	0	3
1	1	15	1	3	1	1	1	1	3	2	1	2	4	2	0	0	1	1	1	1	0	1	0	0	0	1	3	0	0	0	1	0	1
1	1	14	1	3	1	1	1	2	3	2	1	2	4	0	0	0	3	0	0	0	2	1	0	1	2	2	0	0	0	0	0	0	1
1	1	17	1	4	1	1	1	1	3	1	1	3	1	2	0	0	0	0	0	0	0	1	0	0	0	2	0	0	0	0	0	0	0
1	1	16	1	4	2	1	1	1	3	3	1	1	1	1	0	2	0	1	0	0	0	3	0	0	0	0	0	0	0	0	0	0	1
1	1	16	1	4	1	1	1	1	2	2	2	1	1	0	0	0	2	1	0	0	3	0	0	0	0	1	0	0	0	0	0	0	0
1	1	17	1	4	1	1	1	1	3	1	1	1	1	0	0	0	2	2	0	0	3	0	0	0	3	0	2	0	1	0	0	0	0
1	1	16	1	4	1	1	1	1	3	2	2	1	1	0	0	0	1	2	0	0	3	0	0	0	0	0	0	0	0	0	0	0	2
1	1	17	1	4	1	1	1	1	3	1	1	1	1	2	2	0	0	0	0	0	2	0	0	0	3	0	0	0	3	0	0	0	0
1	1	16	1	4	1	1	1	1	3	2	1	2	1	0	0	0	0	0	0	0	0	2	0	0	0	0	0	0	0	0	0	0	0
1	1	16	1	4	1	1	1	2	2	2	1	2	1	1	1	2	2	2	0	1	1	1	0	0	0	1	0	0	1	0	0	0	1
1	1	17	1	4	1	1	1	1	2	2	1	3	1	1	0	0	0	2	2	2	0	0	0	0	0	0	0	0	0	0	0	0	0
1	1	17	1	4	1	1	1	1	2	2	2	2	1	0	0	0	3	0	0	0	3	0	0	0	0	1	0	0	0	0	0	0	2
1	1	18	1	4	2	1	1	1	2	2	1	1	1	0	0	0	0	0	0	0	0	2	0	0	0	0	0	0	0	0	0	0	0
1	1	16	1	4	1	1	1	1	3	2	1	3	1	1	0	0	1	0	0	2	3	0	0	0	0	2	0	0	0	0	0	0	0
1	1	16	1	4	1	1	1	1	3	2	1	2	1	0	2	0	1	1	2	1	1	1	0	0	0	2	3	0	1	0	0	0	0
1	1	16	1	4	1	1	1	1	2	4	1	1	1	1	0	0	0	1	0	0	0	3	0	0	0	2	0	0	0	0	0	0	0
1	1	16	1	4	1	1	1	1	3	2	1	3	1	0	0	0	0	0	0	1	0	0	0	0	0	0	0	0	0	0	0	0	0
1	1	15	1	4	1	1	1	1	3	3	1	3	1	2	1	0	3	0	0	0	1	1	1	0	0	0	0	0	1	0	0	0	0
1	1	15	1	4	1	1	1	1	2	2	1	2	1	1	0	0	2	1	0	0	0	0	0	2	1	1	0	0	2	0	0	3	1
1	1	16	1	4	1	1	1	1	2	2	1	2	1	2	0	1	3	0	0	0	3	0	0	0	3	0	0	0	0	0	0	0	0
1	1	16	1	4	1	1	1	1	2	4	1	2	1	0	0	0	0	0	0	0	0	0	0	2	0	0	0	0	0	0	0	0	0
1	1	15	1	4	2	1	2	1	2	1	1	1	1	1	1	0	0	2	0	0	0	2	0	0	0	0	0	0	0	0	0	2	2
1	1	15	1	4	1	1	1	1	2	3	1	3	1	0	0	0	3	0	0	0	0	0	0	0	0	0	0	0	0	0	0	0	0
1	1	16	1	4	1	1	1	1	3	2	1	3	1	0	0	0	0	0	0	0	3	0	0	0	0	0	0	0	0	0	3	0	0
1	1	16	1	4	1	1	1	1	2	3	1	1	1	1	1	1	1	2	0	0	0	2	0	0	0	0	0	0	0	0	0	0	0
1	1	16	3	4	1	1	1	1	3	2	1	2	1	2	0	1	0	1	1	0	0	2	1	0	0	0	0	0	0	0	0	0	1
1	1	17	1	4	1	1	1	1	2	2	1	2	1	2	0	0	1	2	0	0	0	0	0	0	0	0	0	0	0	0	0	0	0
1	1	16	1	4	1	1	1	1	3	3	1	1	1	0	0	0	2	0	0	0	0	1	0	0	0	0	0	1	1	0	2	0	2
1	1	15	1	4	1	1	1	1	2	2	1	1	1	2	0	0	1	1	0	0	0	2	0	0	1	2	1	0	0	0	0	0	2
1	1	15	3	4	1	1	1	1	1	2	1	1	1	2	0	0	0	1	0	0	0	2	1	0	0	1	1	0	0	0	0	0	0
1	1	15	1	4	1	1	1	1	2	1	1	1	1	0	0	0	3	0	0	0	3	0	0	0	0	0	0	0	0	0	0	0	0
1	1	17	1	4	1	2	1	1	3	3	1	1	1	3	2	0	0	2	0	0	3	0	0	0	0	0	0	0	0	0	0	0	0
1	1	16	1	4	1	1	1	1	2	2	1	2	1	1	1	1	3	1	1	0	3	0	0	0	0	1	1	0	0	0	0	0	0
1	1	16	1	4	1	1	1	2	3	2	1	3	1	2	0	0	0	2	0	0	0	0	0	0	0	0	0	0	0	0	0	0	0
1	1	16	3	4	1	1	1	1	3	3	1	2	1	0	0	0	0	2	2	0	0	1	1	0	0	0	0	0	0	0	0	0	1
1	1	15	1	4	1	1	1	2	2	2	1	3	1	0	0	0	1	2	0	0	0	1	0	0	0	1	0	0	0	0	0	0	0
1	1	16	1	4	1	1	2	1	3	2	1	3	1	2	0	1	0	2	1	0	0	1	0	0	0	0	1	1	0	0	0	1	1
1	1	15	1	4	1	1	1	1	2	2	1	2	1	1	0	0	0	0	0	0	0	1	1	0	0	0	0	0	0	0	0	0	0
1	1	16	1	4	1	1	1	1	3	3	1	1	1	0	0	0	0	1	0	0	0	0	0	0	0	0	0	0	0	0	0	0	0
1	1	15	1	4	1	1	1	1	3	3	1	1	1	1	1	0	0	2	0	0	0	2	0	1	0	2	0	0	0	0	0	0	0
1	1	16	3	4	1	1	1	1	3	2	1	2	1	0	0	0	2	2	0	0	0	1	0	0	0	0	0	0	2	0	0	0	0
1	1	15	1	4	1	1	1	1	3	3	1	2	1	0	0	0	0	0	0	0	0	0	0	0	0	0	0	0	0	0	0	0	0
1	1	17	3	4	1	1	1	1	2	2	1	1	1	0	0	0	0	0	0	2	0	1	0	0	0	0	0	0	0	0	0	0	0
1	1	17	1	5	1	1	1	2	2	1	1	1	1	0	0	0	0	0	0	0	0	0	0	0	1	2	0	0	1	0	0	0	3
1	1	17	1	5	1	1	1	1	1	3	1	1	1	0	0	0	0	0	0	0	0	1	0	0	0	0	0	0	0	0	0	0	0
1	1	17	1	5	1	1	1	1	2	2	1	2	1	2	0	0	3	0	0	0	0	0	0	0	0	0	0	0	3	0	0	0	0
1	1	17	1	5	1	1	1	1	3	4	1	2	1	1	2	0	1	0	0	1	0	0	0	2	0	0	2	2	0	0	0	0	0
1	1	16	1	5	1	1	1	1	1	2	1	2	1	1	0	0	3	0	0	2	3	1	0	0	0	1	1	0	0	0	0	1	1
1	1	17	1	5	1	1	1	1	2	4	1	2	1	2	0	0	0	2	2	2	0	2	0	2	0	0	0	0	0	0	0	0	0
1	1	17	1	5	1	1	1	1	2	1	2	2	1	1	0	0	1	0	2	0	0	0	0	0	0	0	0	0	0	0	0	0	1
1	1	17	1	5	1	1	1	1	3	2	1	2	1	0	0	0	3	0	0	0	3	0	0	0	0	0	0	0	0	0	0	0	0
1	1	16	1	5	2	2	1	2	2	2	1	2	1	0	0	0	2	0	0	0	0	1	0	0	0	0	0	0	0	0	0	0	0
1	1	17	1	5	1	1	1	1	3	2	1	2	1	1	1	0	0	1	1	2	0	1	1	0	0	0	0	0	0	0	0	0	1
1	1	17	1	5	1	1	1	1	2	3	1	3	1	2	0	0	0	0	0	0	0	1	0	0	0	2	0	0	0	0	0	0	0
1	1	17	1	5	1	1	1	1	2	2	1	2	1	0	0	0	0	1	0	0	0	0	0	0	0	3	2	0	0	0	0	0	1
1	1	17	1	5	1	1	1	1	2	1	1	1	1	0	0	0	2	0	0	0	0	2	1	0	0	0	0	0	0	0	0	0	0
1	1	18	1	5	1	1	1	1	3	2	1	2	1	1	0	0	2	0	0	0	2	1	0	0	0	0	0	0	0	0	0	0	0
1	1	18	1	5	2	2	1	1	3	2	1	3	1	0	0	0	3	0	0	0	1	0	0	0	1	2	1	0	1	0	0	0	0
1	1	16	1	5	1	1	1	1	2	2	1	1	1	0	0	0	0	0	0	0	0	1	0	0	0	2	0	0	0	0	0	0	0
1	1	17	1	5	1	1	1	1	3	2	1	2	1	0	0	0	1	0	1	1	0	1	1	1	0	1	0	0	0	0	0	0	1
1	1	17	1	5	1	1	1	1	2	2	1	2	1	1	0	0	0	0	0	0	1	0	0	0	0	0	0	0	0	0	0	0	0
1	1	18	1	5	1	1	1	1	2	3	1	2	1	0	0	0	0	0	0	0	3	0	0	0	0	0	0	0	0	0	0	0	0
1	1	18	1	5	1	2	1	1	1	4	1	2	1	2	0	2	2	0	1	2	0	0	1	0	0	3	0	0	2	0	0	0	0
1	1	18	1	5	1	1	1	2	2	2	1	1	1	2	0	0	0	0	0	0	0	0	0	0	0	1	0	0	0	0	0	1	1
1	1	16	1	5	1	1	1	1	3	2	1	1	1	0	0	0	1	1	0	1	3	1	0	0	0	0	0	0	0	0	0	0	1
1	1	17	1	5	1	1	1	1	2	2	1	2	1	0	0	0	3	0	0	0	3	0	0	0	1	0	0	0	3	0	0	0	0
1	1	17	1	5	1	1	1	1	2	2	1	1	1	0	0	0	3	0	0	0	3	0	2	0	0	0	0	0	0	0	0	0	0
1	1	18	3	5	1	1	1	1	3	2	1	2	1	0	1	0	1	2	1	0	0	1	0	0	0	1	1	0	1	0	0	0	1
1	1	17	3	5	1	1	1	1	2	4	1	1	1	0	0	0	1	0	0	0	1	0	0	0	1	0	0	0	1	0	0	0	0
1	1	16	3	5	1	1	1	1	3	2	1	1	1	0	1	1	0	0	0	0	0	0	0	0	0	0	0	0	0	0	0	0	1
1	1	18	1	5	1	1	1	1	3	2	1	2	1	0	0	0	0	0	0	0	0	0	0	0	0	2	0	0	0	0	0	0	0
1	1	17	3	5	1	1	1	1	2	2	1	2	1	1	0	0	0	1	0	1	0	0	0	1	0	0	0	0	0	0	0	0	1
1	1	17	1	5	2	2	1	2	2	2	1	2	1	1	0	0	0	1	0	2	0	0	0	0	0	2	0	0	0	0	0	0	2
1	1	17	1	5	1	1	1	1	3	2	1	2	1	2	0	0	0	2	1	1	0	1	1	1	0	1	0	0	0	0	1	1	1
1	1	17	1	5	2	2	1	1	2	3	1	1	1	0	0	0	2	0	0	0	0	2	0	0	0	1	0	0	0	0	0	0	0
1	1	17	1	5	1	1	1	1	2	1	1	3	1	2	0	0	0	0	0	1	0	1	2	0	0	1	0	0	0	0	0	1	1
1	1	18	1	5	1	1	1	1	2	1	1	2	1	0	0	0	1	2	0	2	0	0	0	0	0	0	0	0	0	0	0	0	2
1	1	18	1	5	1	1	1	2	2	2	1	2	1	0	0	0	2	0	1	0	2	0	1	0	2	0	0	0	2	0	0	0	0
1	1	17	1	5	1	2	1	1	2	2	1	2	1	0	0	0	0	0	0	0	0	0	0	0	0	0	0	0	0	0	0	0	3
1	1	17	1	5	1	1	1	1	2	2	1	2	1	0	0	0	3	0	0	0	3	0	0	0	0	2	0	0	0	0	0	0	0
1	1	20	1	5	1	1	1	2	2	2	1	2	1	0	0	0	0	0	0	0	0	0	0	0	0	0	0	0	0	0	0	0	0
1	1	18	1	6	1	1	1	2	2	3	1	1	1	1	0	0	1	2	2	1	0	1	0	0	1	1	0	0	1	0	0	0	0
1	1	19	1	6	1	1	1	1	3	2	1	2	1	1	1	0	2	1	0	0	0	1	0	1	0	0	0	0	0	0	0	0	0
1	1	18	1	6	2	1	1	1	2	3	1	2	1	0	0	0	0	0	0	0	0	0	0	0	0	0	0	0	0	0	0	0	0
1	1	18	1	6	2	1	1	1	2	1	1	2	1	1	1	0	0	1	1	0	0	0	0	1	0	1	0	0	0	0	0	0	0
1	1	18	1	6	1	1	1	1	3	2	1	1	1	1	2	2	1	3	0	0	1	0	0	0	1	0	0	0	0	0	0	0	0
1	1	18	3	6	1	1	1	2	3	2	1	1	1	1	0	0	0	2	2	2	0	1	0	0	0	0	0	0	0	0	0	0	1
1	1	18	3	6	1	1	1	2	3	2	1	2	1	0	0	0	0	0	0	0	0	0	0	0	0	0	0	0	0	0	0	2	2
1	1	19	1	6	1	1	1	1	2	1	1	1	1	2	0	0	1	0	0	0	1	2	0	2	0	3	0	0	1	0	0	2	0
1	1	17	3	6	1	1	1	1	2	2	1	2	1	0	0	0	2	0	0	0	0	0	0	0	0	0	0	0	0	0	0	0	0
1	1	18	1	6	1	1	1	1	2	2	1	2	1	1	0	0	1	1	0	1	1	1	0	1	0	1	1	1	0	1	1	0	0
1	1	18	3	6	2	1	1	1	2	3	1	2	1	1	1	0	1	2	0	0	0	0	1	0	0	0	0	0	0	1	0	0	0
1	1	17	1	6	1	1	1	1	2	2	1	1	1	3	0	0	1	1	1	0	1	2	1	0	0	1	0	0	0	0	0	0	1
1	1	19	1	6	1	1	1	1	2	2	1	1	1	0	0	0	0	2	0	0	0	0	0	0	0	1	0	0	0	0	0	0	2
1	1	18	1	6	2	1	1	1	2	2	1	2	1	0	0	0	1	0	0	0	0	0	0	0	0	0	0	0	0	0	0	0	0
1	1	18	1	6	1	1	1	1	2	2	1	1	1	1	2	0	2	2	0	0	2	0	0	0	0	3	2	0	0	0	0	0	0
1	1	18	1	6	1	1	1	1	2	3	1	2	1	1	1	0	1	0	0	0	0	1	0	1	0	2	0	0	0	0	0	0	0
1	1	18	1	6	1	1	1	1	2	1	1	2	1	0	0	0	1	0	0	0	0	0	0	0	0	0	0	0	0	0	0	0	0
1	1	19	1	6	2	2	1	1	2	4	1	2	1	2	2	0	1	0	0	0	0	0	0	0	0	0	0	0	0	0	0	0	0
1	1	18	1	6	1	1	1	1	3	4	1	2	1	1	0	0	3	2	0	1	0	0	0	0	0	0	0	0	0	0	0	0	0
1	1	18	3	6	1	1	1	1	2	2	1	2	1	0	0	0	0	1	0	0	0	1	0	0	0	0	0	0	0	0	0	0	0
1	1	18	1	6	1	1	1	1	2	2	1	2	1	0	0	0	0	0	0	0	0	1	1	1	0	0	0	0	0	0	0	0	0
1	1	17	3	6	1	1	1	1	2	3	1	3	1	1	0	0	0	1	0	0	0	0	0	0	0	0	0	0	0	0	0	0	1
1	1	19	1	6	1	1	1	1	2	2	1	2	1	1	0	0	1	0	0	0	0	2	0	0	0	0	0	0	0	0	0	0	0
1	1	19	1	6	1	1	1	1	1	2	1	3	1	2	0	1	0	0	0	0	0	0	0	0	0	0	0	0	0	0	0	0	0
1	1	17	3	6	1	1	1	1	2	3	1	1	1	1	1	0	0	2	0	0	0	0	0	0	0	0	0	0	0	0	0	1	1
1	1	17	3	6	1	1	1	1	2	3	1	2	1	2	0	0	1	2	2	2	0	2	0	2	0	2	0	0	0	0	0	0	0
1	1	19	1	6	1	1	1	1	3	2	1	2	1	0	0	0	0	0	0	1	0	2	0	1	0	0	0	0	0	0	0	0	1
1	1	18	1	4	1	1	1	2	1	1	2	1	2	1	0	2	0	1	1	0	1	2	0	0	2	0	0	0	0	0	0	0	0
1	1	16	1	4	1	1	1	1	3	2	1	2	2	0	0	0	3	0	0	0	0	1	0	0	0	3	0	0	0	0	0	0	0
1	1	16	3	4	1	1	1	1	3	2	1	2	2	1	2	0	0	1	0	1	0	1	0	0	0	0	0	3	0	0	0	0	1
1	1	17	1	4	2	2	2	1	3	2	1	1	2	0	1	0	0	2	0	2	0	2	0	2	0	3	1	0	0	0	0	0	0
1	1	17	1	4	1	1	1	1	2	2	1	1	2	0	0	0	1	1	0	0	0	0	0	0	0	0	0	0	0	0	0	0	1
1	1	17	1	4	1	1	1	1	2	1	1	1	2	0	0	0	3	0	0	1	0	1	0	0	0	0	0	0	0	0	0	0	0
1	1	16	1	4	1	1	1	1	2	2	1	2	2	1	0	0	1	1	1	1	1	2	1	0	0	1	0	1	0	0	0	0	0
1	1	16	1	4	1	1	1	1	2	2	2	2	2	0	0	0	3	2	0	0	0	2	0	0	0	2	0	0	1	0	0	0	2
1	1	17	1	4	1	1	1	1	3	2	1	1	2	2	2	1	2	1	0	1	0	2	0	0	0	0	0	1	0	0	0	0	1
1	1	16	1	4	1	1	1	1	2	3	1	2	2	0	1	0	0	0	0	0	0	0	0	0	0	0	0	0	0	0	0	0	0
1	1	17	1	4	1	1	1	1	3	3	1	1	2	0	0	0	1	1	0	0	1	1	0	2	1	0	0	0	1	0	0	1	0
1	1	16	1	4	1	1	1	2	2	2	1	1	2	1	0	0	0	2	1	1	0	0	0	0	0	0	0	0	0	0	0	0	0
1	1	17	1	4	1	1	1	2	2	2	1	1	2	2	0	0	2	0	0	0	2	0	0	0	3	0	0	0	0	1	0	0	1
1	1	16	1	4	1	1	1	1	2	3	1	1	2	0	1	0	0	0	0	0	3	0	0	0	1	1	0	0	0	0	0	0	2
1	1	16	1	4	1	1	1	2	2	2	1	1	2	0	0	0	0	1	0	0	0	2	0	0	0	1	2	0	0	0	0	0	0
1	1	16	1	4	1	1	1	1	2	3	1	2	2	0	0	0	0	0	0	0	0	2	0	0	0	0	0	0	0	0	0	0	0
1	1	16	1	4	1	1	1	1	2	2	1	2	2	1	0	0	0	0	0	0	0	0	2	1	0	1	1	1	0	0	0	0	0
1	1	16	1	4	1	1	1	1	2	2	1	2	2	1	1	0	0	1	1	1	0	0	0	0	0	0	0	0	0	1	1	0	1
1	1	15	1	4	1	1	1	1	3	3	1	1	2	0	1	0	1	1	1	0	1	1	0	0	0	0	0	0	1	0	0	0	0
1	1	16	1	4	1	1	1	1	2	1	1	2	2	1	2	0	0	0	2	0	0	0	1	0	0	0	0	0	0	0	0	0	0
1	1	16	3	4	1	1	1	1	2	2	1	2	2	1	0	0	0	1	1	1	0	0	0	0	0	0	0	0	0	0	0	0	0
1	1	16	1	4	1	1	1	1	2	2	1	1	2	0	3	0	1	0	0	0	0	0	0	0	0	3	0	0	0	2	2	1	0
1	1	16	3	4	1	1	1	1	2	2	1	1	2	1	0	0	0	0	0	1	0	2	0	1	0	0	0	0	0	0	1	1	2
1	1	16	1	4	1	1	1	1	2	2	1	2	2	0	2	0	3	1	0	1	1	1	0	0	0	0	0	0	0	0	0	0	0
1	1	16	1	4	2	2	1	1	2	2	1	2	2	2	0	0	0	1	0	0	0	2	0	0	0	2	0	0	0	0	0	0	2
1	1	15	3	4	1	1	1	2	3	4	1	1	2	0	0	0	3	1	0	0	0	0	0	1	0	1	1	1	0	1	1	2	1
1	1	16	3	4	1	1	1	1	2	2	1	2	2	1	0	0	2	2	0	0	0	1	0	0	1	0	2	0	0	0	0	0	0
1	1	16	3	4	1	1	1	2	2	3	1	2	2	0	0	0	0	0	0	0	0	1	0	0	0	0	0	0	0	0	0	0	1
1	1	16	1	4	1	1	1	1	2	2	1	2	2	0	0	0	1	1	0	0	0	0	0	0	0	0	0	0	0	0	0	0	0
1	1	16	3	4	1	1	1	1	3	2	1	2	2	1	2	1	0	1	0	0	0	2	0	1	0	2	0	0	0	0	0	0	1
1	1	18	1	4	1	1	1	1	3	2	1	2	2	1	1	2	0	0	0	0	0	0	0	1	0	0	0	0	0	0	0	0	2
1	1	16	1	4	2	2	1	1	2	2	1	2	2	1	2	0	1	1	0	0	2	0	0	1	1	1	2	0	0	0	0	1	0
1	1	16	1	5	1	1	1	1	2	3	1	2	2	2	1	1	0	1	1	0	0	0	1	0	0	2	0	0	0	1	1	0	1
1	1	18	1	5	1	1	1	1	3	3	1	3	2	1	2	0	1	2	0	0	1	2	0	1	0	2	0	0	0	0	0	0	2
1	1	16	1	5	1	1	1	1	3	2	1	2	2	0	0	0	0	0	0	0	0	0	0	0	0	0	0	0	0	0	0	0	0
1	1	18	3	5	1	1	1	1	2	2	1	2	2	0	0	0	2	0	0	0	0	0	0	0	1	2	0	0	0	0	0	0	0
1	1	17	3	5	1	1	1	1	2	2	1	1	2	1	0	1	1	1	1	0	0	1	0	0	0	0	0	0	0	1	2	0	0
1	1	16	1	5	1	1	1	1	2	2	1	2	2	0	0	0	0	1	0	0	0	2	0	0	0	0	0	0	0	0	0	0	0
1	1	17	1	5	1	1	1	1	3	2	1	3	2	2	0	0	0	0	0	0	0	2	0	0	0	1	0	0	0	0	0	0	1
1	1	18	1	5	1	1	1	1	2	2	1	2	2	0	0	0	1	1	0	1	0	1	0	2	0	1	0	0	2	0	0	0	2
1	1	16	1	5	1	1	1	2	3	2	1	2	2	0	0	0	3	0	0	0	0	0	0	0	0	0	0	0	0	0	0	0	0
1	1	17	1	5	1	1	1	1	2	2	1	1	2	1	0	0	2	0	0	0	0	0	0	0	0	0	0	0	0	0	0	0	0
1	1	17	1	5	2	2	1	1	2	1	1	2	2	0	0	0	0	0	0	0	0	1	0	0	0	0	0	0	0	0	0	0	0
1	1	18	3	5	2	1	1	1	2	1	1	1	2	0	0	1	0	0	1	1	0	0	1	1	0	1	0	0	0	1	1	0	0
1	1	17	1	5	1	2	1	1	2	2	1	2	2	1	1	2	0	1	0	1	0	2	0	0	0	1	0	0	0	0	0	0	0
1	1	17	1	5	1	1	1	1	2	2	1	3	2	1	0	0	0	2	0	0	0	2	0	0	0	0	0	0	0	0	0	0	2
1	1	17	3	5	2	2	1	2	2	1	1	1	2	0	0	0	1	0	0	1	0	1	0	0	0	0	0	0	0	0	0	0	2
1	1	18	3	5	1	1	1	1	2	2	1	1	2	1	0	0	2	1	0	0	0	1	0	2	0	1	0	0	0	0	0	0	2
1	1	16	1	5	1	1	1	1	3	1	1	2	2	1	0	0	1	1	0	1	0	0	1	2	0	1	1	1	0	0	0	0	0
1	1	18	1	5	1	1	1	1	2	2	1	2	2	1	2	0	1	1	1	1	0	1	1	0	0	3	1	1	0	0	0	0	0
1	1	17	1	5	1	1	1	1	3	3	1	2	2	0	0	0	2	0	0	0	0	0	0	0	0	0	0	0	0	0	0	0	0
1	1	17	1	5	1	1	1	1	2	2	1	2	2	0	0	0	2	3	0	0	0	0	0	0	0	0	0	0	0	0	0	0	0
1	1	17	1	5	1	1	1	1	2	2	1	2	2	0	0	2	0	2	1	2	1	0	1	2	0	2	1	0	0	0	0	0	0
1	1	17	1	5	1	2	1	1	1	2	1	1	2	0	0	1	3	0	0	0	3	0	0	0	3	0	0	0	3	0	0	0	0
1	1	18	3	5	1	1	1	1	2	4	1	2	2	1	0	0	1	1	0	0	0	1	0	0	0	1	1	0	0	0	0	0	1
1	1	16	1	5	2	1	1	1	2	3	1	2	2	1	1	0	0	1	0	0	0	0	0	0	0	1	0	0	0	0	0	0	0
1	1	17	1	5	1	1	1	2	2	2	1	2	2	1	0	0	3	1	1	0	1	1	0	0	1	1	0	0	1	0	0	0	0
1	1	17	1	5	1	1	1	1	2	1	1	1	2	1	0	0	0	0	0	0	0	1	0	0	0	0	0	0	1	2	0	0	0
1	1	17	1	5	1	1	1	1	3	2	1	2	2	1	0	0	0	0	0	0	0	1	0	0	3	1	0	0	1	0	0	0	0
1	1	17	1	5	1	1	1	1	2	2	1	2	2	2	0	0	0	0	0	0	1	2	2	2	0	3	0	0	0	0	0	0	0
1	1	18	3	5	1	1	1	2	2	2	1	2	2	1	0	0	0	2	0	0	0	0	0	0	0	0	0	0	0	0	0	0	0
1	1	12	1	6	1	1	1	1	2	2	2	1	2	2	0	0	2	0	0	0	2	2	0	0	0	0	0	0	3	0	0	0	0
1	1	19	1	6	1	1	1	1	3	2	1	2	2	1	0	0	0	0	0	0	0	2	0	0	0	2	0	0	0	0	0	0	1
1	1	19	1	6	1	1	1	1	2	1	1	2	2	1	1	0	3	1	0	1	0	0	2	1	0	0	0	0	0	2	0	0	1
1	1	18	3	6	1	1	1	2	2	2	1	2	2	1	0	0	1	1	0	0	0	0	0	0	0	0	0	0	0	0	0	0	0
1	1	19	3	6	1	1	1	2	2	3	1	1	2	1	2	0	1	1	0	1	0	1	0	0	0	0	0	0	1	0	0	0	0
1	1	18	1	6	1	1	1	1	2	2	1	1	2	1	1	1	2	1	0	1	1	1	1	0	0	1	0	0	0	0	0	0	1
1	1	17	1	6	2	2	1	1	2	3	1	1	2	1	0	0	2	1	0	1	2	0	0	2	1	1	0	0	1	0	0	0	1
1	1	19	1	6	1	1	1	1	2	2	1	2	2	1	0	0	0	0	1	0	0	2	0	0	0	1	0	0	0	0	1	1	0
1	1	17	1	6	1	1	1	1	2	2	1	3	2	0	0	0	2	0	0	0	0	0	0	0	0	0	0	0	0	0	0	0	0
1	1	18	1	6	1	1	1	1	2	3	1	2	2	1	1	0	0	1	0	0	0	1	0	1	0	0	0	0	0	0	0	0	1
1	1	17	3	6	1	1	1	1	2	2	1	2	2	0	2	0	0	2	0	0	0	2	0	2	0	2	0	2	0	0	0	0	0
1	1	17	1	6	1	1	1	1	2	1	1	1	2	1	2	2	2	1	0	2	0	1	0	0	0	1	0	0	0	0	0	0	2
1	1	18	1	6	1	1	1	1	2	4	1	1	2	1	1	0	2	0	0	0	1	0	1	2	2	1	0	0	1	0	0	0	0
1	1	18	1	6	1	1	1	1	2	2	1	2	2	1	0	1	0	2	0	1	0	1	1	0	0	3	1	0	0	0	0	1	1
1	1	18	1	6	1	1	1	1	3	4	1	1	2	0	0	0	3	0	0	0	1	1	1	2	0	2	1	0	0	0	1	0	1
1	1	16	1	4	1	1	1	1	2	4	1	1	3	1	0	0	1	1	0	0	1	1	2	0	0	0	0	0	0	1	2	0	2
1	1	15	3	4	1	1	1	2	2	1	1	2	3	0	0	0	0	3	3	3	0	3	0	0	0	0	0	0	0	0	0	0	0
1	1	16	1	4	1	1	1	1	1	2	1	1	3	1	0	0	0	2	1	0	0	2	0	0	0	0	0	0	0	0	0	0	1
1	1	17	1	4	1	1	1	1	2	2	1	2	3	2	0	0	1	2	0	0	0	1	0	2	0	0	0	0	0	0	0	0	1
1	1	15	1	4	1	1	1	1	2	2	1	1	3	1	0	0	0	2	0	0	3	0	0	2	1	0	0	0	0	0	0	0	1
1	1	16	1	4	1	1	1	1	3	2	2	2	3	1	0	0	2	0	0	0	0	2	0	0	0	0	0	0	0	0	0	0	0
1	1	16	1	4	1	1	1	2	3	2	1	1	3	0	0	0	0	0	0	0	3	0	0	0	3	0	0	0	0	0	0	0	0
1	1	17	1	4	1	1	1	1	2	2	1	2	3	2	0	2	0	1	0	2	0	2	0	0	0	1	0	0	0	0	1	0	0
1	1	16	1	4	1	1	1	1	3	3	1	3	3	1	0	0	1	2	0	0	0	0	2	0	0	2	0	0	0	0	0	0	0
1	1	16	1	4	1	1	1	1	3	2	1	2	3	1	0	0	2	1	1	1	2	1	0	0	0	1	0	0	0	0	0	0	0
1	1	16	3	4	1	2	1	1	2	3	1	1	3	0	0	0	3	0	0	0	3	0	0	0	2	0	0	0	2	0	0	0	0
1	1	16	3	4	1	1	1	1	3	2	1	2	3	1	0	0	3	0	0	0	0	0	0	0	2	0	0	0	2	0	0	0	0
1	1	17	1	4	1	1	1	1	3	3	1	2	3	0	0	0	0	0	0	0	0	0	0	0	0	0	0	0	0	0	0	0	0
1	1	17	1	4	1	1	1	1	3	3	1	2	3	0	0	0	0	0	0	0	0	0	0	0	0	0	0	0	0	0	0	0	0
1	1	15	1	4	1	2	1	1	2	3	1	3	3	1	0	0	3	0	0	0	0	0	0	2	0	3	2	0	0	0	1	1	1
1	1	16	1	4	1	1	1	1	2	2	1	2	3	1	0	0	2	0	0	0	3	0	0	0	1	1	0	1	1	0	0	0	1
1	1	17	1	4	2	2	1	1	2	2	1	1	3	0	0	0	1	2	0	0	0	0	0	3	0	0	0	0	0	0	0	0	0
1	1	17	1	5	1	1	1	1	2	3	1	2	3	0	0	0	0	1	0	0	0	1	0	0	0	0	0	0	0	0	0	0	0
1	1	17	1	5	1	1	1	1	2	3	1	2	3	0	0	0	0	0	0	0	0	3	0	0	0	0	0	0	0	0	0	0	0
1	1	17	1	5	1	1	1	1	3	3	1	1	3	2	1	0	3	0	1	0	1	3	2	0	0	0	0	0	0	0	0	0	0
1	1	18	1	5	1	1	1	1	3	2	1	1	3	2	1	0	0	1	0	0	0	1	0	0	0	1	0	0	0	0	0	0	2
1	1	18	1	5	1	1	1	2	2	2	1	1	3	2	0	1	0	1	1	1	0	1	0	0	0	0	0	1	0	0	0	0	2
1	1	17	1	5	1	1	1	1	3	1	1	3	3	0	0	0	3	0	0	0	3	0	0	0	3	0	0	0	3	0	0	0	0
1	1	17	1	5	1	1	1	1	2	2	1	2	3	1	2	0	0	0	0	0	0	0	0	3	0	0	0	0	0	0	0	0	0
1	1	17	1	5	1	1	1	1	2	1	1	2	3	1	0	0	3	2	0	0	1	0	0	1	0	0	1	1	0	0	0	0	2
1	1	16	1	5	2	1	1	1	2	1	1	2	3	2	0	0	0	1	0	0	0	2	1	0	0	0	0	0	0	0	0	0	2
1	1	17	1	5	1	1	1	1	2	1	1	3	3	2	0	0	0	2	0	2	0	0	0	1	0	0	0	0	0	0	0	0	0
1	1	18	1	5	1	1	1	1	1	1	1	2	3	1	2	2	0	2	1	2	0	2	0	0	0	1	0	0	0	0	0	0	0
1	1	17	1	5	1	1	1	2	2	3	1	1	3	0	0	0	0	0	0	0	0	0	0	3	0	0	0	0	0	0	0	0	0
1	1	17	1	5	2	1	1	1	2	2	1	2	3	1	0	0	0	0	0	0	0	0	0	0	0	0	0	0	0	0	0	0	0
1	1	17	1	5	1	1	1	1	2	2	1	2	3	1	0	0	3	0	1	0	0	0	0	0	0	0	0	0	0	0	0	0	0
1	1	17	1	6	2	1	1	1	2	3	1	2	3	1	0	0	3	1	1	0	0	3	0	0	0	2	0	0	0	0	0	0	0
1	1	18	1	6	1	1	1	1	2	3	1	2	3	0	0	0	3	0	0	0	1	0	0	0	0	0	0	0	0	0	0	0	0
1	1	18	3	6	1	1	1	1	2	2	1	2	3	0	0	0	0	0	0	0	0	0	0	0	0	0	0	0	0	0	0	0	0
1	1	17	1	6	1	1	1	1	2	2	1	1	3	2	0	0	3	0	0	0	3	0	0	0	0	0	0	0	0	0	0	0	0
1	1	18	1	6	1	1	1	1	2	3	1	3	3	1	0	0	1	3	0	0	1	0	1	0	1	1	0	0	0	0	0	0	0
1	1	17	1	6	1	1	1	1	2	4	1	1	3	2	0	1	1	1	1	0	0	0	0	0	0	2	0	0	0	2	1	0	0
1	1	17	1	6	1	1	1	1	2	3	1	1	3	2	1	1	0	1	0	1	0	1	0	1	0	1	0	0	0	1	1	0	1
1	1	17	1	6	2	1	1	1	2	2	1	1	3	0	0	0	1	2	0	0	0	0	0	0	3	0	0	0	0	0	0	0	0
1	1	18	1	6	2	1	1	1	1	2	1	3	3	0	0	0	0	2	0	0	1	0	0	3	0	2	0	0	0	0	0	0	0
1	1	18	1	6	1	1	1	1	2	2	1	1	3	0	0	0	3	0	0	0	0	1	0	0	0	0	0	0	0	0	0	0	0
1	1	18	1	6	2	1	1	1	2	2	1	2	3	2	0	0	2	1	0	0	1	1	1	0	0	0	0	0	0	0	0	0	0
1	1	16	1	4	1	1	1	2	2	2	1	2	4	0	0	0	2	0	0	0	1	0	0	0	1	1	0	0	1	0	0	0	0
1	1	16	1	4	1	1	1	2	3	3	1	2	4	0	0	0	0	0	0	0	3	0	0	0	0	1	0	0	0	0	0	0	0
1	1	17	3	4	1	1	1	1	2	2	1	2	4	0	0	0	0	2	0	0	0	0	1	0	0	0	0	0	0	0	1	0	2
1	1	17	1	4	1	1	1	1	1	1	1	1	4	0	0	0	0	0	0	0	0	1	1	1	0	1	1	0	0	0	0	0	0
1	1	17	3	4	1	1	1	1	3	2	1	1	4	0	0	0	0	0	0	0	0	0	0	0	0	0	0	0	0	0	0	0	2
1	1	18	3	5	1	1	1	1	2	4	1	2	4	0	1	1	1	1	1	1	0	2	1	0	0	2	1	1	0	0	0	1	1
1	1	16	3	5	1	1	1	2	2	2	1	2	4	0	0	0	0	0	0	0	0	0	0	0	0	0	0	0	0	0	0	0	0
1	1	17	1	5	1	1	1	1	2	2	1	3	4	2	0	2	0	2	2	2	0	2	0	0	0	3	0	0	0	0	0	0	0
1	1	17	1	5	2	2	1	1	2	4	1	3	4	0	0	0	0	3	2	1	0	1	0	0	0	3	0	0	0	0	1	0	2
1	2	13	1	1	1	1	1	2	2	3	1	1	1	0	0	0	3	0	0	0	1	0	0	0	0	0	0	0	0	0	0	0	0
1	2	13	1	1	1	2	1	1	3	3	1	2	1	1	0	0	0	0	0	0	0	0	0	0	0	0	1	0	0	0	0	0	0
1	2	12	1	1	1	1	1	1	2	2	1	2	1	0	0	0	0	1	0	0	0	1	0	0	0	0	0	0	0	0	0	0	0
1	2	13	1	1	1	1	1	1	3	2	2	1	1	1	1	0	1	1	0	0	0	2	0	2	0	0	0	0	0	0	0	0	0
1	2	14	3	1	1	1	1	1	3	1	1	1	1	1	0	0	2	0	0	1	0	1	2	0	2	0	0	0	0	0	0	0	0
1	2	13	1	1	1	1	1	1	3	1	1	2	1	1	0	0	0	1	0	0	0	1	0	0	0	0	0	0	0	0	0	0	0
1	2	13	3	1	2	1	1	1	3	2	1	3	1	0	0	0	1	0	0	0	1	0	0	0	0	0	0	0	0	0	0	0	0
1	2	13	1	1	1	1	1	1	2	2	1	1	1	1	0	0	0	0	0	1	0	1	0	0	0	2	1	1	0	0	0	1	0
1	2	13	1	1	1	1	1	1	2	2	1	2	1	0	0	0	1	0	0	0	0	0	0	0	0	0	0	0	0	0	0	0	0
1	2	13	1	1	1	1	1	1	2	2	1	1	1	0	0	0	3	0	0	0	0	1	0	0	0	0	0	0	0	1	0	0	0
1	2	13	1	1	2	1	1	1	3	2	1	2	1	0	0	0	1	2	0	0	0	0	0	0	0	0	0	0	0	0	0	0	0
1	2	12	3	1	1	1	1	1	2	2	1	1	1	1	0	0	0	2	1	1	0	1	1	1	0	0	0	0	0	0	0	0	2
1	2	13	3	1	1	1	1	1	3	2	1	2	1	1	2	0	1	1	2	0	1	1	0	2	0	1	1	0	0	0	0	0	2
1	2	12	1	1	1	1	1	1	2	2	1	2	1	0	0	0	0	0	0	0	0	2	0	0	0	0	0	0	0	0	0	0	0
1	2	12	3	1	1	1	1	1	2	2	1	2	1	0	0	0	0	2	0	0	0	1	0	1	0	0	0	0	0	0	0	0	1
1	2	12	3	1	1	1	1	2	3	3	1	2	1	0	0	0	3	0	0	0	2	1	0	1	0	0	0	0	0	0	0	0	0
1	2	13	1	1	1	1	1	1	3	3	1	2	1	1	0	0	0	0	0	0	0	0	0	0	0	0	0	0	0	0	0	0	0
1	2	12	1	1	1	1	1	1	3	2	1	1	1	0	1	0	2	1	0	0	1	0	0	0	2	0	0	0	0	0	0	1	1
1	2	13	1	1	1	1	1	1	3	2	1	1	1	1	0	0	0	2	0	0	0	1	0	0	0	0	0	2	0	2	1	2	0
1	2	12	3	1	1	1	1	1	3	3	1	2	1	0	0	0	0	0	0	0	3	0	0	0	0	0	0	0	0	0	0	0	0
1	2	13	1	1	1	1	2	1	3	2	1	1	1	0	0	0	0	1	0	0	0	0	0	0	0	0	0	0	0	0	0	0	0
1	2	13	1	1	1	1	1	1	2	2	1	2	1	0	0	0	0	2	0	0	0	0	0	0	0	0	0	0	0	0	0	2	2
1	2	13	1	1	1	1	1	1	3	2	1	2	1	0	0	0	0	0	0	0	0	0	0	0	0	0	0	0	0	0	0	0	0
1	2	13	1	1	1	1	1	1	3	1	1	2	1	0	0	0	0	0	0	0	0	2	0	0	0	0	0	0	0	0	0	0	0
1	2	13	1	1	1	1	1	1	2	2	1	1	1	0	0	0	1	2	0	0	0	1	0	0	0	0	0	0	0	0	0	0	2
1	2	13	3	1	1	1	1	1	3	2	1	2	1	0	0	0	1	0	0	0	0	2	1	0	0	0	0	0	0	0	0	0	0
1	2	13	1	1	1	1	1	1	1	1	1	2	1	0	2	0	0	0	0	0	0	2	0	0	0	0	0	0	0	0	0	0	0
1	2	13	3	1	1	1	1	1	3	2	1	2	1	1	0	0	0	0	0	0	0	2	0	0	0	0	0	0	0	1	1	0	0
1	2	13	3	1	1	1	1	1	2	3	1	2	1	1	1	0	1	1	0	1	0	2	1	1	0	1	1	0	0	1	0	1	0
1	2	13	1	1	1	1	1	1	3	1	1	1	1	2	0	0	1	1	2	0	0	0	1	0	2	0	2	0	0	2	0	0	1
1	2	13	1	1	1	1	1	1	3	2	1	2	1	0	0	0	0	0	0	0	0	0	0	0	0	0	0	0	0	0	0	0	0
1	2	14	1	1	1	1	1	1	2	2	1	2	1	0	1	1	2	1	0	2	0	0	0	0	0	3	1	0	0	0	0	0	0
1	2	12	1	1	1	1	1	1	1	2	1	2	1	0	0	0	0	0	0	0	0	0	0	0	0	0	0	0	0	0	0	0	0
1	2	13	1	1	1	1	1	1	2	3	1	2	1	0	0	0	3	0	0	0	0	0	0	0	0	0	0	0	0	0	0	0	0
1	2	12	1	1	1	1	1	1	1	1	1	2	1	0	1	0	3	0	0	0	0	0	0	0	0	1	0	0	0	0	0	0	0
1	2	12	3	1	1	1	1	1	2	2	1	2	1	0	0	0	1	1	0	0	0	0	0	0	0	0	0	0	0	0	0	0	0
1	2	13	3	1	1	1	1	1	2	2	1	2	1	0	0	0	2	0	0	2	1	1	0	1	0	1	0	0	1	0	0	1	0
1	2	12	3	1	2	2	1	1	2	3	1	1	1	0	0	0	1	1	0	0	0	2	0	1	0	0	0	0	0	2	0	0	0
1	2	12	1	1	1	1	1	1	2	2	1	2	1	1	0	0	2	2	0	1	0	1	1	0	0	0	0	0	0	0	2	0	2
1	2	13	3	1	1	1	1	1	2	1	1	1	1	1	0	0	3	0	0	0	1	2	2	0	0	0	0	0	0	0	0	0	0
1	2	13	3	1	1	1	1	1	3	3	1	1	1	0	0	0	0	0	0	0	0	0	0	0	0	0	0	0	0	0	0	0	0
1	2	13	1	1	1	1	1	1	2	3	1	2	1	0	0	0	3	0	0	0	1	0	0	0	0	0	0	0	0	0	0	0	0
1	2	12	1	1	1	1	1	1	2	3	1	2	1	2	0	0	0	0	0	0	0	0	1	0	0	0	0	0	0	0	0	0	0
1	2	13	1	1	1	2	1	1	2	3	1	2	1	1	0	0	3	1	0	1	3	0	0	0	0	0	2	0	0	1	1	1	0
1	2	13	1	1	1	1	1	1	3	2	1	1	1	2	2	1	0	2	0	0	0	1	0	2	0	1	0	0	0	0	0	0	2
1	2	14	1	1	1	1	1	1	2	3	1	1	1	0	0	0	3	0	0	0	3	1	0	0	0	1	0	0	0	1	0	0	1
1	2	13	1	1	1	1	1	1	1	2	1	2	1	2	0	0	0	0	0	0	0	0	0	0	0	0	0	2	0	3	1	0	0
1	2	13	1	1	1	1	1	1	1	2	1	1	1	0	0	0	3	0	0	0	0	0	1	0	0	0	1	0	0	1	1	0	0
1	2	12	1	1	1	1	1	1	3	3	1	2	1	2	0	0	1	1	0	0	0	3	0	0	0	0	1	1	0	1	0	1	1
1	2	12	1	1	1	1	1	2	3	2	1	1	1	1	0	1	2	1	1	2	0	0	2	2	0	0	0	0	0	1	0	0	0
1	2	13	1	1	1	1	1	1	3	2	1	1	1	0	1	0	3	0	0	0	3	0	0	0	0	0	0	0	0	0	1	0	0
1	2	13	1	1	1	1	1	1	2	2	1	2	1	0	0	0	0	0	0	0	0	0	0	0	0	0	0	0	0	0	0	0	0
1	2	12	1	1	1	1	1	1	3	2	1	3	1	0	0	0	0	0	0	1	0	1	0	0	0	2	1	0	0	0	0	0	0
1	2	13	3	1	1	1	1	2	3	2	1	2	1	2	2	0	1	2	0	0	0	2	2	0	0	0	0	0	0	0	0	0	0
1	2	13	1	1	2	2	1	1	3	4	1	2	1	1	0	1	2	2	1	0	0	1	1	0	0	0	0	0	0	0	1	0	0
1	2	12	1	1	1	1	1	1	3	2	1	1	1	0	2	0	0	2	0	0	0	2	0	2	0	2	0	0	0	2	0	0	2
1	2	16	3	1	1	1	1	2	3	2	1	2	1	2	2	0	0	2	0	0	0	2	2	0	0	0	0	0	0	0	0	0	0
1	2	13	1	1	1	1	1	1	2	2	1	1	1	0	0	0	1	0	0	0	1	0	0	0	1	0	0	0	1	0	0	0	0
1	2	14	1	1	1	1	1	1	2	2	1	2	1	2	2	0	1	1	1	1	1	2	1	0	0	0	0	0	0	0	0	0	0
1	2	12	3	1	1	1	1	1	2	1	1	2	1	0	0	2	1	0	0	0	0	0	0	0	0	0	0	0	0	0	0	0	0
1	2	13	1	1	1	1	1	1	3	2	1	2	1	1	0	0	0	0	0	0	0	1	0	0	0	0	0	0	0	0	0	1	1
1	2	14	3	1	1	1	1	1	2	1	1	2	1	1	0	1	0	0	0	0	0	1	0	0	0	0	0	0	0	0	0	0	0
1	2	12	1	1	1	1	1	1	3	2	1	1	1	0	0	0	3	1	0	1	3	1	0	1	0	0	1	0	1	0	0	0	0
1	2	14	1	1	1	1	1	1	3	2	1	1	1	1	0	0	0	2	0	2	0	0	0	0	0	0	0	0	0	0	0	0	2
1	2	12	1	1	1	1	1	1	2	2	1	1	1	0	0	0	0	1	0	0	0	0	0	1	0	0	0	0	0	2	2	0	0
1	2	13	1	1	1	1	1	1	3	2	1	2	1	0	0	0	0	1	0	0	0	0	0	0	0	0	0	0	0	0	0	0	0
1	2	12	1	1	1	1	1	1	3	1	1	1	1	0	0	0	1	0	0	0	3	0	0	0	0	0	0	0	0	0	0	0	0
1	2	12	1	1	1	1	1	1	2	2	1	2	1	0	0	0	0	1	0	0	3	1	2	0	0	0	0	0	0	0	0	0	0
1	2	14	1	1	1	1	1	1	2	2	1	1	1	0	0	0	2	0	0	0	0	0	0	0	0	0	0	0	0	0	0	0	0
1	2	13	1	1	1	2	1	1	3	2	1	1	1	0	0	0	0	1	0	0	1	0	0	2	0	0	0	0	0	0	0	0	0
1	2	12	1	1	1	1	1	1	2	1	1	1	1	1	1	0	2	0	0	0	0	0	0	2	0	1	0	0	0	0	0	0	0
1	2	12	3	1	1	1	1	1	3	2	1	1	1	1	0	0	0	1	1	0	0	1	0	0	0	0	0	0	0	0	1	0	2
1	2	12	3	1	1	1	1	1	2	2	1	1	1	0	0	0	3	0	0	0	1	2	0	0	3	0	0	0	0	0	0	0	0
1	2	13	1	1	1	1	1	1	2	1	1	1	1	1	0	0	2	2	1	0	1	1	1	0	0	1	0	0	0	0	0	0	1
1	2	13	1	1	1	1	1	1	1	4	1	1	1	1	0	0	0	0	0	0	2	1	0	0	0	2	2	0	1	0	0	0	1
1	2	13	1	1	1	1	1	1	2	2	1	1	1	0	0	0	1	0	0	0	0	2	1	0	0	1	0	0	0	2	0	0	1
1	2	13	3	1	1	1	1	1	3	2	1	1	1	1	2	0	1	1	0	0	0	1	0	0	0	1	0	0	0	0	0	0	1
1	2	14	1	1	1	1	1	1	3	1	1	2	1	1	0	0	1	1	0	0	3	1	1	0	1	3	0	0	1	0	0	0	0
1	2	13	1	1	1	1	1	2	3	1	1	2	1	1	0	0	2	0	0	0	0	2	1	0	0	0	0	0	0	0	0	0	1
1	2	13	1	1	1	1	1	1	2	2	1	1	1	1	0	0	2	0	0	0	0	0	0	0	0	0	0	0	0	0	0	0	0
1	2	13	3	1	2	2	1	1	2	1	1	1	1	1	0	0	1	1	0	0	2	1	0	1	0	3	1	0	2	1	0	0	1
1	2	13	3	1	1	1	1	1	3	3	1	2	1	1	0	0	1	1	0	0	0	1	0	0	1	1	1	0	1	0	0	0	1
1	2	13	3	1	2	2	2	1	1	4	1	3	1	0	2	0	1	0	1	0	1	0	0	3	1	0	0	2	0	0	0	0	0
1	2	13	1	1	1	2	1	1	2	1	1	2	1	0	0	0	1	1	1	1	0	2	0	0	0	1	0	0	0	1	1	2	1
1	2	12	1	1	1	1	1	1	2	3	2	1	1	0	0	2	1	0	0	0	3	2	0	0	0	1	0	0	1	1	0	0	0
1	2	14	1	1	1	1	1	1	2	3	1	1	1	2	0	0	0	1	0	0	0	1	0	0	0	0	1	0	0	0	0	0	0
1	2	13	1	1	1	1	1	1	1	2	1	1	1	0	0	0	3	1	0	1	2	0	0	0	0	0	0	0	0	0	0	0	0
1	2	12	1	1	1	1	1	1	2	2	2	1	1	0	1	0	1	0	0	2	3	0	0	0	1	1	0	0	1	1	0	0	0
1	2	14	1	1	1	1	1	2	3	2	1	1	1	1	1	0	1	1	0	0	1	0	0	0	0	0	0	0	0	0	0	0	0
1	2	12	3	1	1	1	1	1	2	2	1	2	1	1	0	2	2	0	0	1	0	0	0	0	0	0	0	0	1	0	0	0	0
1	2	14	1	1	1	1	1	1	3	4	1	1	1	0	0	0	0	0	0	0	0	1	0	0	0	0	0	0	0	0	0	0	0
1	2	13	3	1	1	1	1	2	1	1	1	1	1	0	1	0	3	0	0	0	0	0	1	0	3	3	0	0	3	0	0	0	0
1	2	12	1	1	1	1	1	1	3	2	1	1	1	0	0	0	1	0	0	0	0	0	0	0	0	0	0	0	0	0	0	0	1
1	2	12	3	1	1	1	1	1	3	2	1	2	1	0	0	0	0	0	0	0	0	2	0	0	0	1	1	1	0	0	0	1	0
1	2	13	1	1	1	2	1	1	2	1	1	1	1	0	0	0	3	2	0	0	0	0	0	0	0	0	0	0	0	0	0	0	1
1	2	12	3	1	2	2	2	1	1	4	1	3	1	0	1	0	3	0	0	0	0	1	1	0	0	1	0	0	0	1	1	0	0
1	2	13	1	1	1	1	1	1	3	2	1	1	1	0	0	0	0	0	0	0	0	2	0	0	0	0	0	0	0	0	0	0	0
1	2	15	1	2	1	1	1	1	3	2	1	2	1	0	1	0	3	2	3	0	0	3	0	0	0	0	0	0	0	0	0	0	0
1	2	15	1	2	1	1	1	1	3	1	1	2	1	1	1	0	0	0	0	0	0	2	0	0	0	0	1	0	0	0	0	0	0
1	2	16	1	2	1	2	1	2	2	2	1	2	1	0	0	0	0	0	0	0	0	2	0	2	0	2	0	0	0	0	0	0	0
1	2	13	1	2	1	1	1	2	2	2	1	2	1	1	0	0	1	0	1	2	2	1	0	0	0	0	0	0	0	0	0	0	1
1	2	14	1	2	1	1	1	1	3	2	1	2	1	1	0	0	1	2	0	1	0	0	0	0	0	0	0	3	0	0	0	0	1
1	2	13	3	2	1	1	1	1	3	3	1	3	1	0	0	0	1	0	0	0	0	0	0	0	0	0	0	0	0	0	0	0	0
1	2	14	1	2	1	1	1	1	3	3	1	2	1	0	0	0	0	0	0	0	0	0	0	0	0	0	0	0	0	0	0	0	0
1	2	14	3	2	1	1	1	1	3	1	1	2	1	1	1	0	0	0	1	0	0	0	1	0	0	0	0	0	0	0	0	1	0
1	2	13	1	2	1	1	1	1	3	3	1	2	1	0	0	0	0	0	0	0	0	1	0	0	0	0	0	0	0	0	0	0	0
1	2	14	1	2	1	1	1	1	2	2	1	1	1	1	0	0	2	0	0	0	0	0	1	1	0	1	0	0	0	0	0	0	0
1	2	14	3	2	1	1	1	1	3	3	1	1	1	0	0	0	0	0	0	0	0	2	0	0	3	0	0	3	3	0	0	3	0
1	2	13	1	2	1	1	1	1	2	2	1	2	1	2	2	0	0	0	0	0	0	1	0	1	0	2	0	0	0	0	0	0	0
1	2	13	1	2	1	1	1	1	3	2	1	1	1	0	0	0	1	0	0	0	1	2	0	0	0	1	0	0	0	0	0	0	1
1	2	13	1	2	1	1	1	1	2	2	1	2	1	1	0	1	1	1	0	0	1	0	1	2	0	1	0	0	0	2	2	0	1
1	2	13	1	2	2	1	1	1	2	2	1	2	1	1	0	0	1	1	1	0	0	1	0	1	0	0	0	0	0	0	0	0	0
1	2	16	3	2	1	1	1	1	3	2	1	1	1	0	2	0	1	0	0	0	1	0	0	0	1	0	0	0	0	0	0	0	0
1	2	14	3	2	1	1	1	1	3	2	1	1	1	1	0	0	3	1	1	0	0	0	0	0	0	0	0	0	1	0	0	0	1
1	2	14	1	2	2	1	1	1	2	3	1	2	1	0	1	0	3	0	0	1	2	0	0	0	2	0	0	0	0	0	0	0	0
1	2	14	1	2	1	1	1	1	2	1	1	1	1	0	0	0	0	0	0	0	0	0	0	0	0	0	0	0	0	0	0	0	0
1	2	13	1	2	1	1	1	1	3	3	1	1	1	2	1	0	1	0	1	2	0	2	0	2	0	0	0	0	0	1	1	2	0
1	2	14	1	2	2	1	1	1	3	1	1	1	1	2	0	0	0	1	0	0	0	1	0	0	0	0	1	1	0	0	0	0	0
1	2	14	1	2	1	1	1	1	2	1	1	1	1	1	1	0	1	0	0	0	0	2	0	1	2	0	0	0	0	0	1	0	1
1	2	14	1	2	1	2	1	1	2	2	1	2	1	0	0	0	0	0	0	0	0	0	0	0	0	0	0	0	0	0	0	0	0
1	2	15	3	2	1	1	1	1	3	2	1	1	1	0	1	0	3	2	0	1	1	3	0	0	0	1	1	0	0	0	0	0	1
1	2	14	3	2	1	1	1	1	3	2	1	1	1	1	0	0	3	1	0	0	0	1	1	0	0	0	0	0	0	0	0	0	1
1	2	13	1	2	1	2	1	2	2	2	1	1	1	1	2	1	0	1	0	0	0	1	0	0	0	1	0	0	0	0	0	0	0
1	2	13	1	2	1	1	1	1	2	1	1	2	1	0	0	0	1	0	0	0	0	1	0	0	0	0	0	0	0	0	0	0	0
1	2	13	1	2	2	2	1	1	2	2	1	3	1	0	0	0	0	0	0	0	0	0	0	0	0	0	0	0	0	0	0	0	0
1	2	13	3	2	1	1	1	1	3	2	1	1	1	0	0	0	2	0	0	1	3	1	0	1	2	0	0	0	0	1	1	0	1
1	2	14	1	2	1	1	1	1	2	3	1	1	1	0	0	3	1	2	0	0	0	2	0	0	0	2	0	0	0	0	0	0	0
1	2	14	1	2	1	1	1	1	2	2	1	2	1	0	0	0	1	0	0	0	0	0	0	0	0	0	0	0	0	0	0	0	0
1	2	13	1	2	1	2	1	1	2	2	1	2	1	1	1	0	0	0	0	0	0	0	0	0	0	2	0	0	0	0	0	0	0
1	2	14	1	2	1	1	1	1	3	4	1	2	1	0	0	0	1	0	0	0	0	1	0	0	0	0	1	0	0	1	0	0	0
1	2	13	1	2	1	1	1	1	2	2	1	1	1	2	0	2	2	0	0	0	1	2	0	0	0	1	0	0	1	0	0	0	0
1	2	14	1	2	2	2	1	1	1	2	1	1	1	0	0	0	2	0	0	0	0	2	0	1	0	2	0	1	0	0	0	2	1
1	2	14	1	2	1	1	1	1	2	2	1	2	1	0	0	0	0	0	0	0	0	1	0	0	0	0	0	0	0	0	0	0	0
1	2	14	1	2	1	1	1	1	2	4	1	2	1	0	0	0	1	0	0	0	0	1	0	0	1	2	0	1	0	0	0	0	0
1	2	15	1	2	1	2	1	1	2	2	1	1	1	2	0	0	0	1	1	1	0	0	0	0	0	0	0	0	0	1	1	0	0
1	2	14	1	2	1	1	1	1	3	2	1	2	1	1	0	0	3	0	0	0	0	0	0	0	0	0	2	0	0	0	0	0	2
1	2	13	3	2	1	1	1	1	2	2	1	1	1	2	2	0	1	1	0	1	0	2	1	0	0	1	0	0	0	1	1	1	0
1	2	14	1	2	1	1	1	1	2	2	1	2	1	0	0	0	1	2	0	0	0	0	0	0	0	0	0	0	0	0	0	0	0
1	2	14	1	2	1	1	1	1	3	2	1	2	1	0	0	0	0	2	0	0	0	1	0	0	0	0	0	0	0	0	0	0	1
1	2	15	3	2	1	1	1	1	2	3	1	1	1	0	0	0	0	0	0	0	0	0	1	0	0	3	0	0	0	0	0	0	0
1	2	15	1	2	1	2	1	1	2	3	1	2	1	1	0	0	0	1	1	0	0	0	1	0	0	0	0	0	0	1	1	0	1
1	2	13	1	2	1	1	1	1	3	2	1	2	1	0	0	0	0	0	0	1	0	0	0	0	0	0	0	0	0	0	0	0	0
1	2	14	1	2	1	1	1	1	2	2	1	1	1	1	2	0	0	0	0	0	0	0	1	0	0	0	1	1	0	1	1	1	1
1	2	13	1	2	1	1	1	1	3	2	1	2	1	0	0	0	0	0	0	0	0	0	0	0	0	0	0	0	0	0	0	0	0
1	2	14	1	2	1	1	1	1	3	2	1	2	1	0	2	0	0	0	0	0	0	0	0	0	0	0	0	0	2	0	0	0	0
1	2	13	1	2	1	1	1	1	2	1	1	2	1	1	0	0	0	2	0	0	0	1	0	1	0	0	0	0	0	0	0	1	0
1	2	14	3	2	1	1	1	1	3	2	1	1	1	0	0	0	3	0	0	0	0	0	0	1	0	0	0	0	1	0	0	0	0
1	2	14	3	2	1	1	1	1	3	2	1	2	1	0	0	0	3	0	0	0	0	0	0	0	0	0	0	0	0	0	0	0	0
1	2	14	1	2	1	2	1	1	2	2	1	2	1	0	2	1	1	1	0	1	0	0	0	0	0	0	0	0	0	1	1	1	0
1	2	15	1	2	1	2	1	1	3	2	1	1	1	0	0	0	0	0	0	0	0	0	0	0	0	0	0	0	0	0	0	0	0
1	2	15	1	2	1	1	1	1	2	2	1	1	1	1	2	0	0	0	0	0	0	1	0	0	0	0	0	0	0	0	0	0	1
1	2	15	3	2	1	1	1	1	2	3	1	2	1	1	0	0	0	0	1	0	0	2	0	1	0	1	0	0	0	0	0	0	1
1	2	15	1	2	1	1	1	1	2	2	1	2	1	1	0	0	1	1	0	1	3	0	0	1	0	0	0	0	0	0	0	0	0
1	2	14	1	2	1	1	1	1	3	2	1	2	1	1	0	0	0	2	0	0	0	0	0	0	0	0	0	0	0	0	0	0	0
1	2	14	3	2	1	1	1	1	3	3	1	1	1	3	0	0	0	0	0	0	0	1	0	0	0	0	0	0	0	0	0	0	0
1	2	13	1	2	1	2	1	1	2	2	1	2	1	0	0	0	3	0	0	0	0	0	0	0	0	2	0	0	0	0	0	0	0
1	2	13	1	2	2	2	1	1	2	2	1	1	1	0	0	0	0	0	0	0	0	1	1	0	0	1	0	0	0	0	0	0	0
1	2	14	1	2	1	1	1	1	2	2	1	1	1	1	0	0	1	0	0	0	0	1	0	0	0	0	0	0	0	1	1	1	0
1	2	13	1	2	1	1	1	1	3	2	1	2	1	0	0	0	0	0	0	0	0	0	0	0	0	0	0	0	0	0	0	0	0
1	2	15	1	2	1	1	1	1	3	2	1	1	1	0	0	0	0	2	0	2	0	0	0	0	0	0	0	0	0	0	0	0	2
1	2	14	1	2	1	1	1	1	2	1	1	1	1	1	1	2	1	2	1	1	0	1	0	0	0	0	0	0	0	0	0	0	0
1	2	15	1	2	1	1	1	1	2	3	1	2	1	2	0	0	1	0	0	0	0	2	0	0	1	2	0	0	2	0	0	2	1
1	2	14	1	2	1	1	1	1	3	2	1	2	1	0	0	0	0	0	0	0	0	0	0	0	0	0	0	0	0	0	0	0	0
1	2	14	3	2	1	1	1	1	3	3	1	3	1	0	0	0	3	1	0	0	0	0	0	0	0	0	0	0	0	0	0	0	0
1	2	14	3	2	1	1	1	1	2	3	1	2	1	0	0	0	0	0	0	0	0	0	0	0	0	0	0	0	0	0	0	0	0
1	2	13	1	2	1	1	1	1	2	2	1	2	1	1	0	0	0	1	1	1	1	1	0	0	0	0	1	0	0	1	1	0	0
1	2	14	1	2	1	1	1	1	2	1	1	1	1	0	0	0	1	0	0	0	3	0	2	2	0	0	0	0	0	2	2	0	0
1	2	15	1	2	1	1	1	1	3	2	1	2	1	2	0	0	0	0	0	0	0	1	0	0	0	0	0	0	0	0	0	0	0
1	2	13	1	2	1	1	1	1	3	2	1	1	1	1	0	1	0	0	2	0	0	1	0	0	1	0	1	0	0	1	0	0	0
1	2	16	1	2	1	1	1	1	2	2	1	2	1	0	0	0	2	0	0	0	0	0	0	0	1	1	2	0	0	0	0	0	0
1	2	15	1	2	1	1	1	1	3	1	1	2	1	0	0	0	3	0	0	0	0	0	0	0	0	0	0	0	0	0	0	0	0
1	2	16	1	2	1	1	1	1	2	2	1	2	1	0	0	0	1	0	0	0	0	2	0	0	0	1	1	0	0	0	0	0	0
1	2	14	1	2	1	1	1	1	3	2	1	1	1	1	0	0	0	2	2	1	0	3	1	0	0	1	0	1	0	0	0	1	2
1	2	16	3	2	1	1	1	1	2	3	1	2	1	1	1	0	3	0	0	0	3	0	0	0	0	1	0	0	3	0	0	0	0
1	2	14	1	2	2	1	1	1	2	3	1	2	1	2	1	0	2	1	0	0	2	0	0	1	0	1	0	0	0	0	0	0	1
1	2	13	3	2	1	1	1	2	3	2	1	2	1	1	0	0	2	1	0	0	0	1	0	0	0	0	0	0	0	1	0	0	0
1	2	14	3	2	1	1	1	1	3	3	1	1	1	0	0	0	0	0	0	0	0	2	0	0	0	0	0	0	0	0	0	0	0
1	2	13	1	2	1	1	1	1	2	2	1	1	1	1	0	0	0	0	0	0	0	1	0	0	0	0	1	1	0	2	1	1	1
1	2	14	1	2	1	1	1	1	3	2	1	1	1	1	1	1	1	0	1	0	0	1	1	0	0	0	0	0	0	0	0	0	0
1	2	13	1	2	1	1	1	1	3	2	1	1	1	1	0	0	2	0	0	0	3	0	0	0	3	0	0	0	0	0	0	0	0
1	2	14	1	2	1	2	1	1	3	2	1	2	1	1	2	2	0	0	0	0	0	1	1	0	0	0	0	0	0	2	1	0	0
1	2	15	1	3	1	1	1	1	2	3	1	2	1	1	0	0	0	1	0	0	0	2	2	0	0	0	0	0	0	0	0	0	2
1	2	16	1	3	1	1	1	1	2	1	1	1	1	0	0	0	0	0	0	0	1	1	0	0	0	0	0	0	0	0	0	0	0
1	2	15	3	3	1	1	1	1	2	3	1	2	1	1	0	0	1	1	1	0	0	1	0	0	0	3	2	0	0	1	1	2	0
1	2	14	3	3	1	1	1	1	3	3	1	1	1	1	0	0	0	0	0	0	0	0	0	0	0	0	0	0	0	0	0	0	0
1	2	16	3	3	1	1	1	1	2	2	1	1	1	1	0	0	0	0	0	0	0	0	0	0	0	0	0	0	0	0	0	0	0
1	2	15	1	3	1	1	1	1	2	2	1	1	1	1	0	0	2	1	0	0	2	1	0	0	1	1	0	0	2	0	0	0	0
1	2	16	3	3	1	1	1	1	2	2	1	1	1	0	0	0	0	0	0	0	0	0	0	0	0	0	0	0	0	0	0	0	0
1	2	14	1	3	1	1	1	1	3	2	1	1	1	0	2	0	0	0	0	0	0	3	0	0	0	0	0	0	0	1	0	0	0
1	2	15	3	3	1	1	1	1	2	2	1	2	1	0	0	0	2	0	0	0	0	0	0	0	0	0	0	0	0	0	0	0	0
1	2	14	1	3	1	1	1	1	2	2	1	2	1	1	0	0	0	0	0	1	1	1	1	0	0	0	1	1	1	1	1	1	0
1	2	14	1	3	1	1	1	1	2	3	1	2	1	1	0	0	1	2	0	0	1	1	2	0	0	0	0	0	0	1	1	2	2
1	2	15	1	3	1	1	1	1	2	2	1	2	1	0	0	0	0	0	0	0	0	0	0	0	0	0	0	0	0	0	0	0	0
1	2	14	1	3	1	1	1	1	2	2	1	1	1	0	0	0	0	2	0	0	0	1	0	0	0	0	1	3	0	0	0	1	2
1	2	14	1	3	1	2	1	1	2	2	1	2	1	2	0	0	1	1	0	0	1	1	1	0	0	0	0	1	0	1	1	1	0
1	2	15	1	3	1	1	1	1	2	2	1	2	1	1	1	1	1	2	1	1	1	0	1	0	1	1	0	0	1	0	1	0	0
1	2	14	3	3	1	1	1	1	3	2	1	2	1	1	1	0	2	0	0	0	0	0	0	0	0	0	0	0	0	0	0	0	0
1	2	13	1	3	1	1	1	1	2	2	1	2	1	0	0	0	0	0	0	0	3	0	0	0	0	0	0	0	0	0	0	0	0
1	2	14	3	3	1	1	1	1	3	3	1	1	1	0	0	0	0	0	0	0	0	0	0	0	0	0	0	0	0	0	0	0	0
1	2	14	1	3	1	2	1	1	2	2	1	2	1	1	0	0	1	2	0	0	1	0	0	0	0	0	0	0	0	0	0	0	1
1	2	14	3	3	1	1	1	1	2	2	1	1	1	2	0	0	1	2	0	0	0	0	0	0	0	0	0	0	0	0	0	0	0
1	2	15	3	3	1	1	1	1	2	2	1	1	1	1	0	0	2	2	0	2	0	1	0	0	0	0	0	0	0	0	0	0	1
1	2	15	1	3	1	1	1	1	2	2	1	1	1	1	0	0	1	2	1	1	1	1	0	2	0	0	0	0	0	0	0	0	1
1	2	15	3	3	1	1	1	1	2	2	1	1	1	0	1	0	1	2	0	0	0	2	0	0	0	0	0	0	0	0	0	1	1
1	2	15	1	3	1	1	1	1	2	2	1	1	1	0	0	0	0	1	0	0	0	0	0	0	0	1	0	0	0	0	0	0	1
1	2	15	1	3	1	1	1	1	2	3	1	2	1	1	0	0	1	1	0	0	1	0	0	2	0	0	0	0	0	0	0	0	1
1	2	14	1	3	1	1	1	1	3	2	1	1	1	1	0	2	0	2	0	0	0	2	0	0	0	0	0	0	0	0	0	0	0
1	2	15	3	3	1	1	1	1	2	3	1	2	1	0	0	0	0	1	0	1	0	1	1	0	0	0	0	1	0	1	1	1	0
1	2	15	1	3	1	1	1	1	3	2	1	2	1	0	0	0	1	0	0	0	0	1	0	0	0	2	2	0	3	2	2	0	0
1	2	15	1	3	1	1	1	1	3	4	1	2	1	1	0	0	0	0	0	0	0	1	0	1	0	0	0	0	0	0	0	0	0
1	2	14	3	3	1	1	1	1	2	1	1	2	1	0	0	0	1	0	0	0	1	2	0	0	0	0	0	0	0	0	0	0	2
1	2	14	3	3	1	1	1	1	3	2	1	1	1	1	2	0	2	3	1	0	0	1	0	0	0	1	0	0	0	0	0	0	0
1	2	15	1	3	1	1	1	1	3	2	1	1	1	0	0	0	3	0	0	0	1	0	0	0	3	0	0	0	3	0	0	0	0
1	2	15	1	3	2	1	2	1	2	2	1	1	1	0	0	0	0	2	0	0	0	2	0	0	0	0	0	0	0	0	1	1	0
1	2	15	1	3	1	1	1	1	3	2	1	3	1	0	0	0	1	2	0	0	0	0	0	1	0	0	0	0	0	0	0	0	0
1	2	15	1	3	1	1	1	1	2	1	1	2	1	1	0	0	1	2	1	0	0	0	0	2	0	1	0	0	0	2	2	0	2
1	2	15	1	3	2	2	1	1	3	1	1	1	1	0	0	0	0	0	0	0	0	0	0	0	0	0	0	0	0	0	0	0	0
1	2	15	1	3	1	1	1	1	2	2	1	1	1	1	0	0	0	0	1	1	1	0	2	1	0	0	0	0	0	0	0	0	0
1	2	16	3	3	1	1	1	1	2	2	1	2	1	1	1	0	1	2	0	0	0	1	0	1	0	1	0	0	0	0	0	0	1
1	2	15	1	3	2	1	1	1	2	2	1	2	1	2	0	0	0	1	0	0	0	1	1	0	0	1	0	0	0	0	0	0	0
1	2	15	1	3	1	1	1	1	3	3	1	1	1	1	0	0	2	0	0	0	0	0	0	1	1	0	0	0	1	0	0	0	0
1	2	15	3	3	1	1	1	1	2	2	2	1	1	0	0	0	2	0	0	0	2	1	0	0	1	0	0	0	0	0	0	0	0
1	2	14	3	3	1	1	1	1	2	1	1	2	1	0	0	0	0	0	0	2	0	0	0	0	0	0	0	2	1	2	2	2	0
1	2	16	1	3	1	1	1	1	3	2	1	1	1	0	0	0	0	0	0	0	0	2	0	0	0	0	0	0	0	0	0	0	0
1	2	15	1	3	1	1	1	1	2	2	1	1	1	0	0	0	1	0	0	0	0	0	0	0	0	3	0	0	0	0	0	0	1
1	2	15	1	3	1	1	1	1	2	2	1	2	1	0	0	0	0	1	0	0	0	0	0	0	0	0	0	0	0	0	0	0	0
1	2	15	1	3	1	1	1	1	3	2	1	2	1	0	0	0	0	0	0	0	0	0	0	0	0	0	0	0	0	0	0	0	0
1	2	15	1	3	2	1	1	1	3	2	1	2	1	0	0	0	1	0	0	0	0	1	0	0	0	1	0	0	0	0	0	0	0
1	2	17	1	3	1	1	1	1	2	3	1	2	1	0	0	0	2	0	0	0	1	0	0	0	0	0	0	0	0	0	0	0	0
1	2	17	3	3	1	1	1	1	1	2	1	1	1	0	2	0	3	0	0	0	2	0	0	0	0	3	0	0	0	0	0	0	0
1	2	14	1	3	1	1	1	2	3	2	1	2	1	2	1	0	2	0	1	0	0	1	1	0	2	0	0	0	1	0	0	0	0
1	2	15	1	3	2	1	1	1	2	4	1	2	1	0	0	0	0	1	0	0	0	1	0	1	0	0	0	0	0	1	0	0	0
1	2	16	3	3	1	1	1	1	2	3	1	2	1	2	0	0	2	2	1	0	3	1	0	0	0	0	0	0	0	1	1	1	1
1	2	15	1	3	1	2	1	1	3	2	1	2	1	0	0	0	0	0	0	0	0	0	0	0	0	0	0	0	0	0	0	0	0
1	2	15	1	3	1	1	1	1	2	2	1	1	1	1	2	0	3	1	1	1	0	2	1	0	0	0	0	0	0	1	1	0	1
1	2	18	1	3	1	1	1	1	2	2	1	2	1	0	0	0	3	0	0	0	3	0	0	0	3	0	0	0	3	0	0	0	0
1	2	15	3	3	1	1	1	1	2	2	1	1	1	1	2	1	2	2	0	1	2	1	0	0	0	0	0	0	0	0	0	0	1
1	2	15	1	3	1	1	1	1	2	2	1	1	1	0	0	0	1	1	0	0	3	0	0	0	0	2	0	0	0	2	2	0	0
1	2	16	3	3	2	2	1	1	2	2	1	2	1	0	0	3	2	0	0	0	3	0	0	0	1	0	0	0	0	0	0	0	0
1	2	15	1	3	1	1	1	1	3	3	1	1	1	1	1	0	0	3	0	0	1	1	0	3	0	1	0	0	0	1	0	0	0
1	2	16	3	3	1	1	1	1	2	2	1	2	1	0	0	0	1	2	0	0	0	2	0	0	0	0	0	0	0	0	0	0	0
1	2	14	1	3	1	1	1	2	2	1	1	2	1	0	0	0	0	0	0	0	0	1	0	0	0	0	0	0	0	0	0	0	0
1	2	16	1	3	1	1	1	1	3	2	1	2	1	0	0	0	1	0	0	0	0	0	0	0	0	0	1	0	0	0	0	0	0
1	2	16	3	3	1	1	1	1	2	2	2	1	1	1	2	0	1	2	0	1	0	0	0	0	0	0	0	0	0	0	0	0	2
1	2	15	1	3	1	1	1	1	2	3	1	1	1	0	1	0	0	0	0	0	0	0	0	0	0	0	0	0	0	0	0	0	0
1	2	14	1	1	1	1	1	1	2	3	1	2	2	0	0	0	1	0	0	0	0	1	0	0	0	0	0	1	0	0	0	1	0
1	2	13	3	1	1	2	1	1	2	2	1	2	2	2	0	0	2	2	0	0	1	0	0	0	0	2	0	0	0	2	2	0	0
1	2	12	1	1	1	1	1	2	2	3	1	1	2	0	0	0	2	0	0	0	3	0	0	0	0	2	0	0	0	0	0	1	1
1	2	14	1	1	1	1	1	1	2	2	1	1	2	0	0	0	0	0	0	0	0	0	0	0	0	0	0	0	0	0	0	0	0
1	2	14	3	1	1	1	1	1	3	2	1	1	2	0	0	0	3	0	0	0	3	0	0	0	3	0	0	0	1	0	0	0	0
1	2	13	3	1	1	1	1	1	3	2	1	2	2	1	0	0	2	0	0	0	1	0	0	0	0	0	0	0	0	0	0	0	0
1	2	14	1	1	1	1	1	1	2	2	1	1	2	0	0	0	0	0	0	0	0	0	0	0	0	0	0	0	0	0	0	0	0
1	2	12	3	1	1	1	1	1	2	2	1	2	2	0	0	0	0	0	0	0	0	0	0	0	0	0	0	0	0	0	0	0	0
1	2	14	1	1	1	1	1	1	2	2	1	1	2	2	0	0	1	0	0	0	0	0	0	0	0	0	0	0	0	0	0	0	0
1	2	12	1	1	1	1	1	1	2	1	1	1	2	0	0	0	3	0	0	0	0	2	2	0	0	0	0	1	0	1	0	0	0
1	2	12	1	1	1	1	1	1	3	2	1	1	2	2	0	1	0	2	2	0	0	1	2	0	0	0	2	1	0	1	0	1	0
1	2	13	3	1	1	1	1	1	2	3	1	2	2	0	0	0	1	0	0	0	1	2	1	0	1	0	2	0	0	2	1	2	1
1	2	13	1	1	1	1	1	2	3	2	1	2	2	0	0	0	0	0	0	0	1	0	0	0	0	1	0	0	0	0	0	0	0
1	2	13	1	1	2	2	1	1	2	2	1	2	2	1	0	0	0	0	0	0	3	0	0	0	0	0	0	0	0	0	0	0	0
1	2	13	3	1	1	1	1	1	2	2	1	2	2	1	1	0	0	0	1	1	1	2	1	0	1	1	1	0	1	0	0	1	1
1	2	12	1	1	1	1	1	1	3	1	1	1	2	0	0	0	0	0	0	0	0	0	0	0	0	0	0	0	0	0	0	0	0
1	2	13	1	1	2	1	1	1	2	2	1	2	2	1	0	0	0	1	0	0	0	2	0	0	0	0	0	0	0	0	0	0	0
1	2	14	1	1	1	1	1	1	2	1	1	1	2	0	0	0	3	0	0	0	0	0	0	0	0	0	0	0	0	0	0	0	0
1	2	14	1	1	1	1	2	1	3	2	1	2	2	0	0	1	3	1	0	0	3	0	1	2	0	0	0	0	0	0	0	0	0
1	2	13	3	1	1	1	1	1	2	2	1	1	2	1	0	0	1	0	0	1	1	0	1	0	0	1	0	0	0	1	1	0	0
1	2	13	1	1	1	1	1	1	2	2	1	3	2	0	0	0	0	0	0	0	0	2	0	0	0	0	0	0	0	0	0	0	0
1	2	12	1	1	1	1	1	1	3	1	1	2	2	2	0	0	0	0	0	0	0	1	3	0	0	0	0	0	0	0	0	0	0
1	2	13	3	1	1	1	1	1	2	2	1	2	2	1	1	0	0	0	2	2	0	1	1	0	0	0	0	0	0	1	0	1	2
1	2	13	3	1	1	1	1	1	3	2	1	1	2	1	2	0	3	2	0	0	0	0	0	0	0	0	0	2	0	0	0	0	0
1	2	13	1	1	2	2	1	1	3	1	1	1	2	0	1	1	0	1	0	0	1	0	1	0	0	0	0	0	0	0	0	0	0
1	2	13	1	1	1	1	1	1	2	2	1	2	2	0	0	0	3	1	1	0	2	0	1	0	0	0	0	0	0	1	0	0	0
1	2	13	1	1	1	1	1	1	2	1	1	1	2	1	1	0	0	0	0	0	0	1	1	2	0	1	0	1	0	0	0	0	0
1	2	13	3	1	1	1	1	1	3	2	1	2	2	1	0	0	1	2	0	0	0	1	0	0	0	0	3	0	0	0	0	0	1
1	2	13	1	1	1	1	1	1	1	4	1	3	2	0	0	0	0	0	0	0	0	1	0	0	0	0	0	0	0	0	0	0	0
1	2	13	3	1	1	1	1	1	3	1	1	2	2	2	0	0	1	3	0	0	0	0	0	0	0	1	0	0	0	0	0	1	0
1	2	13	3	1	1	1	1	1	2	2	1	2	2	0	0	0	0	0	0	0	0	0	0	0	0	0	0	0	0	0	0	0	0
1	2	12	1	1	1	1	1	1	2	2	1	2	2	2	1	0	3	0	0	0	2	1	0	1	0	2	0	0	0	0	0	0	0
1	2	14	1	1	1	1	1	1	3	1	1	1	2	0	0	0	0	0	1	0	3	0	0	0	0	1	0	0	0	0	0	0	0
1	2	13	3	1	1	1	1	1	2	2	1	1	2	0	0	0	1	0	0	0	0	0	0	0	0	0	0	0	0	0	0	0	0
1	2	13	1	1	1	1	1	1	1	1	1	1	2	0	0	0	0	3	0	0	0	0	0	0	0	0	0	0	0	0	0	0	0
1	2	13	1	1	2	2	1	1	2	1	1	1	2	1	0	0	1	1	0	0	2	0	0	0	1	1	0	1	1	0	1	1	1
1	2	14	1	1	1	2	2	1	2	2	1	1	2	2	1	2	1	0	0	0	0	2	0	0	0	0	0	0	0	0	0	0	2
1	2	12	1	1	1	1	1	1	2	2	1	2	2	0	0	0	1	0	0	1	0	1	0	0	0	0	1	0	0	0	0	0	1
1	2	13	1	1	2	1	1	1	2	2	1	2	2	0	1	0	1	1	0	2	0	1	1	1	1	1	0	0	1	1	1	1	0
1	2	13	3	1	1	1	1	2	2	2	1	2	2	0	0	1	2	1	0	0	1	0	0	0	1	0	0	1	2	0	1	1	0
1	2	14	3	1	1	1	1	1	2	2	1	2	2	0	0	0	1	1	0	0	3	0	1	0	0	1	0	0	0	0	0	0	0
1	2	12	3	1	1	1	1	1	2	1	1	3	2	1	0	0	0	1	0	0	0	0	1	0	0	0	1	0	0	0	0	0	0
1	2	14	3	1	1	1	1	1	2	2	1	2	2	0	0	0	0	0	0	0	0	0	0	0	0	1	0	0	0	0	0	0	0
1	2	13	1	1	1	1	1	1	3	2	1	1	2	0	1	2	0	0	1	0	0	0	0	0	0	0	0	0	0	1	1	1	1
1	2	13	3	1	1	1	1	1	2	1	1	2	2	2	0	0	2	1	0	0	0	1	0	0	0	0	0	0	0	0	0	2	1
1	2	12	1	1	1	2	1	1	2	3	1	2	2	0	0	0	0	0	0	0	0	0	0	0	0	0	0	0	0	0	0	0	0
1	2	13	1	1	1	1	1	1	2	3	1	3	2	0	0	0	0	0	0	0	0	0	0	0	0	0	0	0	0	0	0	0	0
1	2	12	1	1	1	1	1	2	2	1	1	1	2	0	0	0	2	0	0	0	1	2	0	0	0	1	0	0	1	1	1	0	1
1	2	13	3	1	1	1	1	1	2	2	1	1	2	0	0	0	1	0	0	0	0	2	0	0	0	1	0	0	0	0	0	0	0
1	2	13	1	1	1	2	1	1	2	2	1	2	2	0	0	1	2	1	0	0	0	1	0	0	0	1	0	0	0	0	0	0	0
1	2	13	1	1	1	2	1	1	2	2	1	2	2	0	0	0	2	0	0	0	0	0	0	0	0	1	0	0	0	0	0	0	0
1	2	15	1	2	1	1	1	1	3	2	1	2	2	0	0	0	0	0	0	0	0	2	0	0	0	0	0	0	0	1	0	0	0
1	2	14	1	2	1	1	1	1	2	3	1	2	2	2	0	0	1	1	0	0	0	2	0	0	0	2	0	0	0	2	0	0	1
1	2	14	1	2	1	1	1	1	2	2	1	1	2	1	1	0	0	0	0	0	0	1	0	0	0	1	0	0	0	1	0	1	0
1	2	14	1	2	1	1	1	1	2	3	1	2	2	1	0	0	1	0	0	0	0	1	1	0	0	0	0	0	0	0	0	0	0
1	2	14	1	2	1	1	1	1	2	1	1	2	2	2	0	0	1	0	0	0	1	0	0	0	0	0	0	0	0	0	0	0	0
1	2	14	1	2	1	1	1	2	3	2	1	1	2	0	0	0	3	0	0	0	0	0	0	0	0	0	0	0	0	0	0	0	0
1	2	14	1	2	1	1	1	1	3	3	1	3	2	2	0	0	0	1	0	0	0	1	0	0	0	0	0	0	0	2	2	2	1
1	2	14	1	2	1	1	1	1	3	2	1	2	2	1	2	0	0	0	0	0	3	0	0	0	0	0	0	0	0	0	0	0	0
1	2	13	3	2	1	1	1	1	3	2	1	2	2	2	0	0	0	0	0	0	3	0	0	0	0	0	0	0	0	0	0	0	0
1	2	14	1	2	1	1	1	2	2	3	1	1	2	0	0	0	3	0	0	0	1	0	0	0	0	0	0	0	0	0	0	0	0
1	2	13	1	2	1	1	1	1	3	2	1	1	2	0	0	0	0	0	0	0	1	1	0	0	1	2	2	1	1	2	2	2	0
1	2	13	2	2	1	1	1	2	2	2	1	1	2	0	0	1	2	0	0	0	2	0	0	0	2	1	0	0	0	0	0	1	1
1	2	14	1	2	1	1	1	1	3	2	1	1	2	2	0	0	2	0	0	0	1	1	0	0	0	1	0	0	0	0	1	1	2
1	2	14	1	2	1	1	2	1	2	2	1	1	2	1	1	0	0	0	1	0	0	1	2	0	0	0	0	0	0	0	0	0	0
1	2	15	1	2	1	1	1	2	2	2	1	2	2	1	0	0	1	1	0	0	1	2	0	0	0	0	0	0	0	0	0	0	0
1	2	14	1	2	1	2	1	1	1	2	1	2	2	0	1	1	3	0	0	0	3	1	0	1	3	1	0	0	0	0	0	0	0
1	2	14	1	2	2	1	1	1	2	2	1	2	2	0	0	0	0	0	0	0	0	1	0	0	0	0	0	0	0	0	0	0	0
1	2	14	1	2	1	1	1	1	2	3	1	2	2	0	0	0	0	0	0	0	0	0	1	0	0	0	0	0	0	1	1	0	0
1	2	13	1	2	2	1	1	1	1	2	1	1	2	1	1	0	2	1	0	0	1	1	0	1	0	1	0	0	0	2	1	0	1
1	2	14	1	2	2	1	1	1	2	2	1	2	2	0	0	0	0	1	0	0	0	1	0	0	0	0	0	0	0	0	0	0	0
1	2	13	1	2	1	1	1	1	2	3	1	2	2	1	0	0	0	0	0	0	0	1	0	0	0	0	0	0	0	0	0	0	0
1	2	14	1	2	1	1	1	1	2	2	1	1	2	1	1	0	0	0	0	0	1	1	0	0	0	1	1	0	0	0	0	0	0
1	2	16	1	2	1	1	1	1	3	2	1	2	2	0	0	0	0	0	0	0	0	0	1	0	0	1	0	0	0	0	0	0	0
1	2	13	1	2	1	1	1	1	2	2	1	2	2	2	2	2	1	1	2	1	0	1	0	0	0	0	0	0	0	2	1	0	0
1	2	14	1	2	1	1	1	2	2	2	1	1	2	0	0	0	0	0	1	0	0	2	0	0	0	1	0	0	0	1	0	0	1
1	2	14	3	2	1	1	1	1	2	2	1	1	2	2	0	0	1	0	0	0	0	1	0	0	0	1	0	0	0	0	0	0	0
1	2	14	1	2	1	1	1	1	2	2	1	1	2	1	0	0	0	2	0	0	0	0	0	1	0	0	0	0	0	0	0	0	1
1	2	14	1	2	1	1	1	1	2	2	1	2	2	0	0	0	0	0	0	0	0	0	0	0	0	0	0	0	0	0	0	0	0
1	2	13	1	2	1	1	1	1	2	2	1	1	2	1	2	1	0	2	1	1	0	1	0	0	1	0	0	0	1	1	1	0	1
1	2	14	1	2	1	1	1	1	3	2	1	2	2	0	0	0	3	1	0	0	1	1	1	0	0	1	0	0	0	0	0	0	0
1	2	14	1	2	1	1	1	1	2	2	1	2	2	1	0	1	1	0	0	0	0	0	0	0	0	0	1	0	0	0	0	0	0
1	2	14	1	2	1	1	1	1	2	2	1	1	2	1	0	0	1	0	1	0	0	2	0	1	0	1	1	0	1	1	1	1	0
1	2	13	1	2	1	1	1	1	2	2	1	2	2	2	2	0	1	1	0	0	0	2	0	0	0	0	2	1	0	1	0	1	0
1	2	13	1	2	1	2	1	1	2	2	1	2	2	0	0	0	0	0	1	0	0	2	1	1	0	2	0	0	0	2	2	1	0
1	2	13	1	2	1	1	1	1	2	1	1	2	2	0	1	0	3	1	0	0	2	0	0	0	0	0	0	0	0	0	0	0	1
1	2	14	1	2	1	1	1	1	2	2	1	2	2	1	1	0	0	1	1	0	0	0	0	0	0	0	0	0	0	0	0	0	0
1	2	13	1	2	1	1	1	1	2	1	1	2	2	0	1	0	0	1	0	0	0	0	0	0	0	0	0	0	0	0	0	0	0
1	2	14	1	2	2	1	1	1	2	2	1	2	2	2	0	1	0	2	0	0	0	2	0	2	0	2	0	0	0	0	0	0	2
1	2	14	3	2	1	1	1	1	2	4	1	2	2	0	0	0	0	2	1	1	0	1	0	1	0	0	0	0	0	0	0	0	0
1	2	13	1	2	1	1	1	1	2	2	1	1	2	1	2	1	0	1	1	0	0	1	0	0	0	0	0	0	0	1	1	0	0
1	2	14	1	2	2	1	1	1	2	2	1	2	2	1	2	0	1	0	2	0	1	2	0	0	0	0	2	0	0	0	0	2	2
1	2	13	1	2	2	1	1	1	1	2	1	1	2	0	1	0	2	2	0	0	1	0	0	2	0	0	0	0	0	1	0	0	1
1	2	14	1	2	1	1	1	2	2	2	1	2	2	1	0	0	0	0	0	0	3	0	0	0	0	0	0	2	0	0	0	1	2
1	2	14	1	2	1	2	1	1	2	2	1	2	2	1	0	0	1	1	1	0	0	1	1	0	0	2	0	0	0	1	0	1	0
1	2	13	1	2	1	2	2	2	2	2	1	3	2	1	0	0	1	2	0	0	1	1	0	2	0	3	0	0	0	1	0	0	1
1	2	14	1	2	1	1	1	1	2	2	1	1	2	2	1	0	0	1	1	1	2	0	1	1	0	2	0	0	0	1	0	0	1
1	2	13	1	2	1	1	1	1	2	2	1	1	2	0	0	0	0	0	0	0	0	0	0	0	0	0	0	0	0	0	0	0	0
1	2	13	1	2	1	1	1	1	3	2	1	2	2	0	2	0	0	0	0	0	0	0	0	0	0	0	0	0	0	0	0	0	0
1	2	13	1	2	2	2	1	1	2	1	1	1	2	0	0	0	0	1	0	0	0	0	0	0	0	0	0	0	0	0	0	0	0
1	2	14	3	2	1	1	1	1	2	1	1	1	2	1	0	0	1	1	0	0	1	0	0	0	0	1	0	0	0	2	0	0	0
1	2	14	1	2	1	1	1	1	2	3	1	2	2	0	0	0	2	0	0	0	0	0	0	0	0	1	2	0	2	1	2	1	0
1	2	15	3	2	1	1	1	1	2	2	1	2	2	1	1	1	1	1	0	0	0	1	0	1	0	1	0	0	0	0	0	0	0
1	2	14	1	2	1	1	1	1	2	2	1	2	2	1	0	0	0	0	0	0	0	0	0	0	0	0	0	0	0	0	0	0	0
1	2	14	3	2	2	2	1	1	2	2	1	1	2	0	0	0	1	2	0	0	0	1	1	0	0	0	0	0	0	0	0	0	0
1	2	14	1	2	1	1	1	1	3	2	1	1	2	0	0	0	3	0	0	0	1	0	0	0	0	0	0	0	0	0	0	2	0
1	2	14	1	2	1	2	1	1	3	3	1	1	2	0	0	0	2	0	0	0	2	2	0	0	2	0	0	0	0	1	0	0	0
1	2	14	1	3	1	1	1	1	2	2	1	1	2	1	0	0	1	2	0	1	0	0	0	0	0	0	0	0	1	0	0	1	2
1	2	15	1	3	1	1	2	1	2	2	1	2	2	0	0	0	0	0	0	0	0	0	0	0	0	0	0	0	0	0	0	0	2
1	2	16	1	3	1	1	1	2	3	2	1	2	2	2	0	0	0	1	0	0	1	1	0	0	0	0	0	0	0	0	0	0	0
1	2	15	1	3	1	1	1	1	2	3	1	2	2	0	0	0	0	0	0	0	0	2	0	0	0	0	0	0	0	0	0	0	1
1	2	15	1	3	1	1	1	1	3	2	1	2	2	1	0	0	1	0	2	0	0	1	0	0	0	0	0	0	0	0	0	0	0
1	2	15	3	3	1	1	1	1	2	3	1	2	2	1	0	0	1	1	0	0	3	0	0	0	1	1	2	0	2	1	0	0	0
1	2	15	1	3	1	1	1	1	2	2	1	2	2	1	0	0	3	2	1	0	2	0	0	0	0	2	0	0	0	0	0	0	1
1	2	14	1	3	2	1	1	1	3	2	1	1	2	2	0	0	0	3	0	0	0	1	0	0	0	0	2	0	0	0	0	2	2
1	2	14	1	3	2	1	1	2	2	2	1	2	2	2	2	1	0	0	0	0	0	2	0	0	0	1	0	0	0	1	0	0	1
1	2	15	1	3	1	1	1	1	2	3	1	2	2	1	0	0	0	1	0	0	0	1	0	0	0	0	0	0	0	0	0	0	0
1	2	16	1	3	1	1	2	1	3	2	1	2	2	1	1	0	0	1	0	1	0	1	0	1	0	0	0	0	0	0	0	0	1
1	2	14	1	3	2	1	1	2	2	2	1	2	2	1	1	0	2	2	1	0	1	1	0	0	1	0	0	0	1	0	0	0	0
1	2	14	1	3	1	1	1	2	3	2	1	2	2	1	0	0	0	0	0	0	0	0	0	1	0	0	0	0	0	0	0	0	0
1	2	14	1	3	1	1	1	2	2	3	1	2	2	1	0	0	1	2	1	1	0	2	1	0	0	0	0	0	0	1	1	1	1
1	2	15	1	3	1	1	1	1	3	2	1	2	2	0	0	0	0	0	0	0	0	0	0	0	0	0	0	0	0	0	0	0	0
1	2	15	1	3	1	1	1	1	3	3	1	3	2	0	0	0	0	0	0	0	0	0	0	0	0	0	0	0	0	0	0	0	0
1	2	15	1	3	1	1	1	2	2	2	1	1	2	1	0	0	0	1	0	0	0	1	0	0	0	1	0	0	0	0	0	0	0
1	2	15	1	3	1	1	1	1	2	2	1	2	2	2	0	0	0	2	0	0	0	1	0	1	0	0	0	2	0	2	0	1	2
1	2	14	1	3	1	1	1	1	2	2	1	2	2	0	0	0	1	2	0	0	0	1	0	0	1	0	0	0	1	2	0	2	0
1	2	15	1	3	1	1	1	1	2	2	1	2	2	0	0	0	1	0	0	0	0	0	0	0	0	0	0	0	0	0	0	0	0
1	2	15	1	3	1	1	1	1	2	2	1	1	2	0	0	0	0	2	0	1	0	3	0	0	1	2	1	1	1	1	2	0	0
1	2	15	3	3	1	1	1	1	2	2	1	2	2	0	0	0	3	0	0	0	0	0	0	0	0	0	0	0	0	0	0	0	0
1	2	15	1	3	2	2	1	1	2	2	1	2	2	2	0	0	3	3	0	0	2	1	0	0	2	0	0	0	0	0	0	1	1
1	2	14	1	3	1	1	1	1	2	1	1	2	2	0	0	0	0	0	0	0	0	0	0	0	0	0	0	0	0	0	0	0	1
1	2	15	1	3	1	1	1	1	2	3	1	1	2	0	0	0	0	2	2	2	1	0	0	0	0	0	0	1	0	1	1	0	0
1	2	14	1	3	1	1	1	1	3	1	1	2	2	0	0	0	1	1	1	0	1	0	1	0	0	0	0	0	0	0	0	0	0
1	2	16	3	3	1	1	1	1	2	1	1	1	2	1	2	0	1	1	0	1	0	1	0	0	0	0	0	0	0	1	0	0	0
1	2	15	1	3	1	1	1	1	2	2	1	2	2	1	0	0	0	1	2	2	0	1	2	0	0	2	0	0	0	0	0	0	2
1	2	15	3	3	1	1	1	2	2	2	1	2	2	0	0	1	1	2	2	1	1	2	0	0	0	0	0	0	0	0	0	2	2
1	2	15	3	3	1	1	1	1	2	1	1	2	2	1	0	0	1	1	0	0	1	1	0	0	3	1	0	0	0	2	0	0	0
1	2	15	1	3	1	1	1	1	2	3	1	2	2	0	2	0	3	0	0	0	0	2	0	2	0	1	0	0	0	0	0	0	0
1	2	13	1	1	1	1	1	1	3	1	1	1	3	2	0	0	2	2	0	3	0	0	0	0	2	0	0	0	0	0	0	0	0
1	2	16	1	1	1	1	1	1	1	1	1	1	3	0	0	0	3	0	0	0	0	0	0	0	0	0	0	0	1	0	0	0	0
1	2	12	3	1	1	1	1	1	3	3	1	2	3	0	0	0	0	0	0	0	3	0	0	0	1	0	0	0	0	0	0	0	0
1	2	12	1	1	1	1	1	1	3	1	1	2	3	0	0	0	0	0	0	0	0	0	0	0	0	0	0	0	0	0	0	0	0
1	2	13	1	1	1	1	1	1	3	2	1	3	3	1	1	0	1	2	0	0	1	0	0	2	0	2	1	1	1	0	0	1	0
1	2	13	1	1	2	1	1	1	2	2	1	1	3	1	2	0	0	1	1	1	0	0	1	1	0	0	0	0	0	1	0	0	0
1	2	13	1	1	2	1	1	1	2	2	1	2	3	1	1	1	2	1	1	1	0	1	1	1	0	0	0	0	0	1	1	0	0
1	2	12	1	1	1	1	1	1	2	2	1	1	3	1	0	0	2	0	0	0	2	1	1	0	0	0	1	2	0	1	1	2	0
1	2	13	3	1	1	1	1	1	2	1	1	3	3	1	0	0	1	0	2	0	0	1	1	0	1	0	0	1	1	0	2	2	0
1	2	13	3	1	1	1	1	3	2	2	1	2	3	1	0	0	0	1	0	1	0	1	0	1	1	0	0	0	0	0	0	0	0
1	2	13	1	1	1	2	1	1	3	2	1	1	3	1	0	0	3	0	0	1	2	1	0	0	2	1	0	0	2	0	0	0	0
1	2	15	1	1	1	1	1	1	2	2	1	2	3	0	0	0	3	0	0	1	1	0	0	3	0	1	0	0	1	1	0	0	1
1	2	13	1	2	1	1	1	1	2	3	1	2	3	0	0	0	0	1	0	0	0	0	0	2	0	0	0	0	0	0	0	0	0
1	2	14	1	2	1	1	1	1	2	2	1	2	3	1	0	0	1	1	0	0	0	1	0	0	0	0	0	1	0	1	0	1	1
1	2	14	1	2	1	1	1	1	2	2	1	1	3	0	0	0	0	0	0	0	3	1	0	0	0	0	0	0	0	0	0	0	0
1	2	14	3	2	1	1	1	1	3	1	1	2	3	0	0	0	2	0	0	0	0	0	0	0	0	1	0	0	1	0	0	0	0
1	2	14	1	2	1	1	1	1	2	2	1	2	3	1	0	0	0	1	0	0	0	0	0	0	0	0	0	0	3	1	0	0	0
1	2	14	1	2	1	1	1	1	3	2	1	2	3	0	0	0	1	1	1	0	0	3	1	0	0	0	0	0	0	0	0	0	1
1	2	14	1	2	1	1	1	1	3	2	1	2	3	1	0	0	3	0	0	0	3	0	0	0	0	0	0	0	0	0	0	0	0
1	2	13	1	2	1	1	1	1	2	2	1	1	3	0	0	0	0	0	0	0	3	2	0	0	0	0	0	0	0	0	0	0	0
1	2	14	1	2	1	1	1	1	3	2	1	1	3	1	1	1	1	0	1	0	0	2	0	0	0	0	0	0	1	2	1	0	0
1	2	14	1	2	1	1	1	1	2	1	1	1	3	1	0	0	0	1	1	0	0	0	0	0	0	0	0	0	0	0	0	0	0
1	2	14	1	2	2	2	1	1	2	2	1	2	3	0	0	0	3	0	0	0	0	0	0	0	0	0	0	0	0	2	0	0	0
1	2	14	1	2	1	2	1	1	3	2	1	1	3	1	0	0	2	0	0	0	1	2	0	0	0	0	0	0	0	1	0	0	0
1	2	13	1	2	1	2	1	1	2	3	1	2	3	0	0	0	0	1	0	0	0	1	0	1	1	0	0	0	0	0	0	0	0
1	2	14	1	2	1	1	1	1	3	2	1	1	3	2	0	0	0	0	0	0	0	0	0	0	0	3	0	0	0	0	0	0	0
1	2	14	1	2	1	1	1	1	3	2	1	2	3	0	1	0	0	1	0	0	0	0	0	0	0	0	0	0	0	0	0	0	0
1	2	15	1	3	1	1	1	1	3	3	1	3	3	0	0	0	2	2	0	0	0	2	0	0	0	1	0	0	0	0	0	0	0
1	2	15	1	3	1	1	2	1	2	2	1	2	3	1	0	0	3	0	0	0	0	0	0	0	0	0	0	0	0	0	0	0	0
1	2	16	3	3	1	1	1	1	2	2	1	2	3	2	1	0	0	1	0	0	0	0	0	0	0	0	0	0	1	2	2	0	0
1	2	15	1	3	1	1	1	1	2	2	1	2	3	1	1	0	0	0	0	0	0	0	0	0	0	0	0	0	0	0	0	0	0
1	2	15	1	3	1	1	1	1	2	2	1	2	3	1	0	0	0	0	0	0	3	0	0	0	0	0	0	0	0	0	0	0	0
1	2	15	3	3	1	1	1	1	2	3	1	2	3	0	1	0	1	1	0	0	0	1	0	0	0	0	0	0	0	0	0	0	0
1	2	14	3	3	1	1	1	1	2	3	1	2	3	0	2	0	2	0	0	0	0	0	0	0	0	1	0	0	0	0	0	0	0
1	2	14	1	3	1	2	1	1	2	3	1	2	3	0	0	0	0	0	0	0	0	1	0	0	0	1	0	0	0	0	0	0	0
1	2	15	3	3	1	1	1	1	2	3	1	2	3	1	1	0	0	1	1	0	1	1	0	0	0	0	0	0	0	0	0	1	1
1	2	15	1	3	1	1	1	1	2	2	1	2	3	2	0	0	1	0	0	0	0	2	0	0	0	0	0	0	0	0	0	0	0
1	2	15	1	3	1	1	1	1	3	2	1	2	3	0	0	0	0	0	0	0	0	2	0	0	0	0	0	0	0	0	0	0	0
1	2	13	1	1	1	1	1	1	3	2	1	1	4	0	0	0	0	0	0	0	0	0	0	0	0	3	0	0	0	0	0	0	0
1	2	12	1	1	1	1	1	1	3	1	1	2	4	0	1	0	0	0	0	0	0	1	0	0	0	0	0	0	0	0	0	0	0
1	2	12	1	1	2	1	1	1	2	2	1	3	4	0	0	0	0	1	0	0	0	1	0	0	0	0	0	0	0	0	0	0	2
1	2	14	1	1	1	1	1	1	1	3	1	3	4	0	0	0	3	0	0	0	3	0	0	0	3	0	0	0	3	0	0	0	0
1	2	15	1	2	2	2	2	1	1	1	1	3	4	1	0	0	0	1	2	1	0	2	0	1	0	1	1	0	0	1	0	0	0
1	2	14	1	2	1	1	1	1	3	2	1	2	4	1	0	0	3	0	0	0	1	1	0	0	0	0	0	0	0	1	0	0	0
1	2	16	1	3	1	1	1	2	3	2	1	1	4	1	0	0	0	2	0	1	0	1	0	2	0	1	0	0	0	0	0	0	1
1	2	16	2	4	1	1	1	1	3	1	1	2	1	0	0	0	3	0	0	0	1	1	0	0	0	1	0	0	0	0	0	0	0
1	2	16	3	4	1	1	1	1	2	4	1	3	1	0	0	0	0	0	0	0	0	2	1	2	0	0	0	0	0	0	0	0	0
1	2	16	1	4	1	1	1	1	2	3	2	2	1	0	2	0	1	0	0	0	0	1	0	0	0	1	0	0	0	0	0	0	0
1	2	16	1	4	1	1	1	1	2	2	1	1	1	0	0	0	2	0	0	0	0	1	0	0	0	0	0	0	0	0	0	0	0
1	2	17	3	4	1	1	1	3	3	3	1	1	1	0	0	0	3	0	0	0	0	0	0	0	3	0	0	0	3	0	0	0	0
1	2	17	1	4	1	1	1	1	3	2	1	1	1	1	1	0	1	2	2	1	1	2	0	1	0	0	0	0	0	0	0	0	0
1	2	15	1	4	1	1	1	1	2	3	2	1	1	1	0	0	0	0	0	0	0	0	2	0	0	0	0	0	0	0	0	0	2
1	2	17	1	4	2	2	1	1	3	2	1	2	1	0	0	0	1	2	0	0	0	2	0	0	1	0	0	0	0	0	0	0	2
1	2	16	1	4	2	2	2	1	2	2	1	1	1	0	0	0	0	0	0	0	0	0	0	0	0	0	0	0	0	0	1	1	1
1	2	15	1	4	1	1	1	1	3	3	1	1	1	0	1	0	0	1	0	0	0	0	0	1	0	1	0	0	0	0	0	0	0
1	2	16	1	4	1	1	1	1	2	2	1	2	1	0	3	0	0	3	0	2	0	3	0	0	1	0	0	0	0	0	0	0	2
1	2	16	1	4	1	1	1	1	2	2	1	1	1	0	0	0	0	0	0	0	0	0	0	0	0	0	0	0	0	0	0	0	0
1	2	17	1	4	1	1	1	1	3	4	1	1	1	0	0	0	1	2	2	1	0	0	0	0	0	2	0	1	0	0	0	0	2
1	2	16	1	4	1	1	1	1	2	3	1	2	1	1	0	0	0	0	0	0	0	2	1	0	0	0	0	0	0	0	0	0	0
1	2	16	1	4	1	1	1	1	3	2	1	2	1	0	0	0	0	0	0	0	0	0	0	0	0	0	0	0	0	0	0	0	0
1	2	15	1	4	1	1	1	2	2	2	1	2	1	2	1	0	0	2	0	0	0	1	0	1	0	1	0	0	0	0	0	0	0
1	2	16	1	4	1	1	1	1	3	3	1	1	1	1	2	0	0	1	0	0	0	1	0	0	1	0	0	0	0	1	0	2	2
1	2	16	1	4	1	1	1	1	2	2	1	2	1	1	0	0	1	1	0	1	0	1	1	0	0	0	1	0	1	0	1	0	1
1	2	17	1	4	1	1	1	1	2	2	1	2	1	1	0	0	1	0	0	0	0	0	1	0	0	0	0	0	0	0	0	0	0
1	2	16	1	4	1	1	1	2	3	2	1	1	1	1	0	0	2	1	0	0	0	0	0	0	0	1	0	0	0	0	0	0	0
1	2	17	1	4	1	1	1	1	2	2	1	2	1	0	0	0	0	0	0	0	0	0	0	0	0	0	0	0	0	0	0	0	0
1	2	17	1	4	1	1	1	1	2	2	1	1	1	0	2	0	2	0	0	0	2	2	2	0	0	0	2	0	0	0	0	0	0
1	2	17	1	4	1	1	1	1	3	4	1	2	1	2	0	0	1	0	0	0	0	0	0	0	1	0	0	0	1	0	0	0	0
1	2	16	1	4	1	1	1	1	2	3	1	2	1	0	0	0	1	0	0	2	1	0	0	0	0	0	0	0	0	2	2	0	1
1	2	16	1	4	1	1	1	2	3	2	1	1	1	1	0	0	1	2	2	2	1	2	0	0	1	0	0	0	1	0	0	2	0
1	2	16	1	4	1	1	1	1	2	2	1	2	1	0	0	0	0	0	0	0	0	0	0	0	0	0	0	0	0	0	0	0	0
1	2	16	3	4	1	1	1	1	2	1	1	2	1	1	2	0	0	0	0	0	0	0	0	1	0	0	0	0	0	0	0	0	0
1	2	16	1	4	1	1	1	1	3	2	1	2	1	1	1	0	0	1	1	0	0	1	1	0	0	0	0	0	0	0	0	0	0
1	2	16	3	4	1	1	1	2	2	2	1	2	1	2	1	1	3	1	0	1	1	0	0	0	0	3	0	0	0	1	0	1	0
1	2	16	3	4	1	1	1	2	2	2	1	2	1	1	1	0	3	0	0	0	1	1	0	0	0	1	0	0	0	0	0	0	0
1	2	15	3	4	1	1	1	1	2	3	1	2	1	0	0	0	1	0	0	0	0	1	0	0	0	1	0	0	0	0	0	1	1
1	2	16	1	4	1	1	1	1	2	2	1	2	1	0	1	0	2	2	0	0	3	1	0	1	0	0	1	1	0	0	0	2	1
1	2	15	1	4	1	1	1	2	3	2	1	1	1	1	0	0	1	1	0	0	0	1	0	0	1	0	0	0	0	0	0	0	0
1	2	16	1	4	1	1	1	1	2	2	1	2	1	1	0	0	0	0	0	0	0	0	0	1	0	1	0	0	0	1	0	0	0
1	2	16	3	4	1	1	1	1	3	2	1	1	1	0	0	0	3	0	0	0	0	0	1	1	0	1	0	0	0	0	0	0	1
1	2	15	3	4	1	1	1	2	2	2	1	1	1	0	0	0	1	2	1	1	0	2	1	0	0	0	1	0	0	0	1	2	1
1	2	15	1	4	1	1	1	1	2	2	1	1	1	2	0	0	3	1	0	0	0	2	0	0	0	0	0	0	0	0	0	0	0
1	2	15	1	4	1	1	1	1	2	2	1	1	1	1	0	0	0	0	0	0	0	0	1	0	0	0	0	0	0	0	0	0	0
1	2	16	1	4	2	2	1	1	2	2	1	2	1	0	2	0	3	0	0	0	0	1	1	0	1	2	0	0	0	0	0	0	0
1	2	16	1	4	1	1	1	1	2	2	1	2	1	1	0	0	2	2	0	0	0	1	0	1	0	0	0	0	0	0	0	1	2
1	2	16	1	4	1	1	1	1	3	3	1	2	1	0	1	0	0	0	2	1	3	0	1	1	0	0	0	0	0	0	0	0	0
1	2	17	1	4	1	1	1	1	2	2	1	1	1	0	0	0	0	0	0	0	0	2	0	0	0	0	0	0	0	0	0	0	0
1	2	16	3	4	1	1	1	1	3	2	1	2	1	0	0	0	1	0	0	0	0	0	0	0	0	0	0	0	0	0	0	0	0
1	2	16	1	4	1	1	1	1	3	2	1	1	1	0	0	0	0	2	1	2	0	0	0	0	0	0	0	1	0	1	1	1	2
1	2	16	1	4	1	1	1	1	2	2	1	1	1	1	0	1	1	2	1	1	0	1	0	0	0	1	1	0	0	1	1	0	1
1	2	16	1	4	2	1	1	1	2	4	1	2	1	0	0	0	0	3	0	0	0	0	0	0	0	0	0	0	0	0	0	0	0
1	2	16	1	4	1	1	1	1	3	3	1	2	1	0	0	0	0	0	0	0	0	0	0	0	0	0	0	0	0	0	0	0	0
1	2	15	1	4	1	1	1	1	2	2	1	1	1	0	0	0	2	0	0	1	2	0	0	0	3	0	0	0	0	0	0	0	0
1	2	15	1	4	2	1	1	1	3	1	1	2	1	0	0	0	0	0	0	0	0	0	0	0	0	0	0	0	0	0	0	0	0
1	2	16	1	4	1	1	1	1	2	2	1	1	1	0	2	0	1	2	2	2	3	0	0	0	0	0	0	0	0	0	0	0	0
1	2	16	1	4	1	1	1	1	2	2	1	1	1	0	0	0	0	2	0	0	0	0	1	0	0	1	0	0	0	0	1	0	1
1	2	16	3	4	2	1	1	1	2	2	1	1	1	1	1	0	1	2	0	0	1	1	1	0	0	1	0	1	0	0	0	1	0
1	2	16	1	4	1	1	1	1	2	2	1	1	1	0	0	0	0	2	0	0	0	0	1	0	0	1	0	0	0	0	0	0	2
1	2	16	1	4	1	1	1	1	2	2	1	1	1	0	0	0	0	2	0	0	0	0	1	0	0	1	0	0	0	0	0	0	2
1	2	15	1	4	1	1	1	1	2	2	1	1	1	1	0	0	0	1	0	0	3	1	0	0	0	0	0	0	0	1	0	0	1
1	2	17	3	4	1	1	1	1	2	3	1	2	1	0	0	0	0	0	0	0	0	1	0	0	0	0	0	0	0	0	0	0	0
1	2	15	1	4	1	1	1	1	2	4	1	2	1	0	0	0	0	1	0	0	3	0	0	0	0	0	0	0	0	1	0	0	0
1	2	16	1	4	1	1	1	1	2	3	1	1	1	0	1	0	0	0	0	0	0	0	0	0	0	0	0	0	0	0	2	2	0
1	2	16	1	4	1	1	1	1	2	2	1	1	1	0	0	0	1	0	0	0	0	0	0	0	0	0	0	0	0	0	0	0	1
1	2	15	1	4	1	1	1	1	2	2	1	1	1	0	2	0	1	3	0	0	0	0	0	0	1	0	0	0	1	0	0	0	1
1	2	15	1	4	1	1	1	1	3	3	1	2	1	0	0	0	0	0	0	0	0	0	0	0	0	0	0	0	0	0	0	0	0
1	2	16	1	4	1	1	1	1	2	3	1	1	1	2	0	0	1	2	2	1	0	1	0	0	0	0	0	0	0	0	1	2	2
1	2	17	1	4	2	2	1	1	2	3	1	2	1	2	0	2	1	2	0	0	0	0	0	0	0	2	0	0	0	0	0	0	0
1	2	16	1	4	1	1	1	1	2	2	1	1	1	2	0	0	0	2	0	1	0	1	0	0	0	0	0	0	0	0	0	0	1
1	2	16	3	4	1	1	1	1	2	3	1	1	1	2	0	0	0	2	0	0	0	2	2	0	0	0	0	0	0	0	0	0	2
1	2	15	1	4	1	1	1	1	2	2	1	3	1	0	0	0	0	0	0	0	3	0	0	0	0	0	0	0	0	0	0	0	0
1	2	15	3	4	1	1	1	1	3	1	1	2	1	2	0	0	0	1	0	0	0	1	1	0	1	3	0	0	0	2	1	0	1
1	2	15	1	4	1	1	1	1	3	2	1	1	1	0	1	0	0	1	0	0	0	1	0	0	0	1	0	0	0	0	0	0	2
1	2	16	1	4	1	1	1	1	3	3	1	2	1	1	1	0	0	2	0	0	0	1	0	0	0	1	0	0	0	0	0	0	0
1	2	14	3	4	1	1	1	1	3	3	1	1	1	1	2	0	0	2	0	0	0	1	0	0	0	0	0	0	0	0	1	0	2
1	2	16	1	4	1	1	1	1	2	2	1	2	1	0	0	0	0	0	0	0	0	1	0	0	0	0	0	0	0	0	0	0	0
1	2	18	1	5	1	1	1	1	2	1	1	2	1	1	0	0	0	0	0	0	0	2	1	1	0	0	0	0	0	2	2	0	2
1	2	16	1	5	1	1	1	2	2	3	1	2	1	1	0	0	1	0	1	0	1	1	0	0	0	1	0	0	1	2	1	1	0
1	2	17	1	5	1	1	1	1	2	3	1	1	1	0	0	0	1	0	0	0	0	0	0	0	0	0	0	0	0	0	0	0	0
1	2	18	1	5	1	1	1	2	2	2	1	1	1	1	0	0	1	0	0	0	3	1	0	0	0	0	0	0	0	0	0	0	0
1	2	17	1	5	1	1	1	1	3	1	1	1	1	1	0	0	1	1	0	0	1	0	0	0	2	2	1	0	0	0	0	2	0
1	2	16	1	5	1	1	1	1	2	3	1	2	1	1	1	0	0	1	0	1	0	1	0	0	0	0	0	0	0	0	0	0	1
1	2	18	3	5	1	1	1	1	3	2	1	1	1	0	0	0	1	0	0	0	0	1	0	0	0	0	0	0	0	0	0	0	0
1	2	17	1	5	1	1	1	2	2	3	1	1	1	1	2	2	1	2	1	0	0	2	0	0	0	0	0	0	1	0	2	0	1
1	2	16	1	5	1	1	1	1	1	2	1	2	1	0	0	0	1	1	0	0	0	1	0	0	0	0	0	0	0	0	0	0	0
1	2	17	1	5	1	1	1	1	2	1	1	1	1	1	0	0	1	2	0	0	0	3	0	0	0	0	0	0	0	0	0	0	0
1	2	17	1	5	1	1	1	1	2	2	1	3	1	3	0	1	0	0	0	0	0	0	1	0	0	0	0	0	2	0	0	0	0
1	2	16	1	5	1	1	1	1	2	3	1	3	1	1	2	1	1	1	0	0	1	1	1	1	0	0	0	0	0	0	0	0	1
1	2	17	3	5	1	1	1	1	3	3	1	2	1	1	0	0	0	0	0	0	0	2	1	0	0	0	0	0	0	0	0	0	0
1	2	17	1	5	1	1	1	1	2	3	1	2	1	2	1	0	1	1	2	0	0	1	0	2	0	0	0	0	0	0	0	0	1
1	2	17	1	5	1	1	2	1	1	2	1	2	1	0	1	0	0	0	0	0	0	1	2	2	0	0	0	0	0	0	0	0	0
1	2	17	1	5	1	1	1	1	2	3	1	2	1	0	1	0	0	0	0	0	0	0	0	1	0	0	0	0	0	0	0	0	1
1	2	16	1	5	1	1	1	1	2	3	1	3	1	0	0	0	0	1	0	0	0	1	0	0	0	1	0	0	0	0	0	1	1
1	2	17	1	5	2	2	1	1	3	2	1	2	1	0	0	0	0	2	0	0	0	2	0	0	0	0	0	0	0	0	0	0	0
1	2	17	1	5	1	1	1	2	2	2	1	1	1	0	0	0	0	1	0	0	0	0	0	0	0	2	0	0	0	0	0	0	1
1	2	16	1	5	1	1	1	1	2	2	1	2	1	0	0	0	1	2	0	0	0	0	2	0	0	0	0	0	0	0	2	0	0
1	2	16	1	5	2	1	1	1	2	2	1	3	1	1	0	0	1	1	0	0	1	0	0	2	0	0	0	1	0	2	1	0	1
1	2	17	3	5	1	1	1	1	3	3	1	2	1	0	1	0	0	1	1	1	0	0	1	0	0	0	0	1	1	0	0	1	1
1	2	17	1	5	2	2	1	1	3	2	1	2	1	0	0	0	1	0	0	0	0	1	1	0	0	1	0	0	0	0	0	0	0
1	2	16	1	5	1	1	1	1	3	3	1	1	1	0	0	0	1	1	0	0	0	0	0	0	0	0	0	0	0	0	0	0	1
1	2	16	1	5	1	1	1	1	2	2	1	1	1	0	0	0	0	1	2	2	0	0	0	0	0	0	0	0	0	0	0	0	1
1	2	16	1	5	1	1	1	1	2	2	1	2	1	0	0	0	0	0	0	0	0	0	0	0	0	0	0	0	0	2	2	0	0
1	2	17	1	5	1	1	1	1	2	2	1	1	1	1	2	0	1	1	0	0	0	3	0	0	0	0	1	0	0	0	0	1	0
1	2	17	1	5	1	1	1	1	2	2	1	2	1	0	0	0	0	1	0	2	0	0	0	1	0	3	0	0	0	0	0	0	0
1	2	17	1	5	1	2	1	2	2	2	1	2	1	0	0	0	3	0	0	0	2	0	0	2	0	0	0	0	0	2	2	0	0
1	2	16	1	5	1	1	1	2	2	2	1	1	1	1	0	0	0	1	0	0	0	0	0	0	0	0	0	0	0	1	1	0	0
1	2	17	1	5	1	1	1	1	3	2	1	2	1	0	0	0	1	0	0	0	0	2	0	0	0	0	0	0	0	0	0	0	0
1	2	16	1	5	1	1	1	1	3	2	1	2	1	1	1	0	2	1	1	1	2	0	0	0	0	1	0	0	0	1	1	1	0
1	2	17	3	5	1	1	1	1	3	2	1	2	1	1	1	0	2	0	0	0	1	1	1	2	2	1	0	0	2	0	0	1	0
1	2	18	1	5	1	1	1	1	3	2	1	1	1	1	0	0	0	2	2	1	0	1	2	0	0	0	2	0	0	0	0	2	0
1	2	17	1	5	1	1	1	1	3	2	1	2	1	2	0	1	1	0	0	0	0	0	0	0	0	0	0	0	2	2	1	0	2
1	2	17	3	5	1	1	1	1	3	2	1	2	1	2	0	0	2	2	0	0	0	2	2	0	0	0	2	0	0	2	0	0	1
1	2	17	1	5	1	1	1	1	2	2	1	1	1	2	2	0	2	0	0	1	0	0	0	1	0	2	0	0	0	1	0	0	0
1	2	17	1	5	1	1	1	1	2	2	1	2	1	1	2	0	0	2	0	0	0	2	1	1	0	2	0	0	0	1	0	0	0
1	2	17	1	5	1	1	1	1	2	1	1	2	1	0	0	1	1	2	0	2	2	0	1	0	0	1	0	0	0	0	0	0	0
1	2	17	1	5	1	1	1	1	2	2	1	3	1	0	0	0	0	0	0	0	0	0	0	0	0	0	0	0	0	0	0	0	0
1	2	16	1	5	1	1	1	1	2	2	1	2	1	1	0	0	0	2	0	0	0	0	0	1	0	0	0	1	0	0	0	0	0
1	2	17	1	5	1	1	1	1	2	1	1	2	1	1	1	0	0	1	0	0	1	2	2	2	0	0	0	0	0	0	0	0	1
1	2	17	1	5	1	1	1	1	3	1	1	2	1	2	0	0	0	2	1	2	0	2	2	0	0	0	0	0	0	0	0	0	2
1	2	18	1	6	1	1	1	1	2	4	1	1	1	0	0	0	0	0	0	0	0	1	1	0	0	0	0	0	0	0	0	0	0
1	2	18	1	6	1	1	1	1	2	2	1	1	1	1	0	0	3	0	0	0	0	0	0	0	0	0	0	0	0	0	0	0	0
1	2	13	1	6	2	2	1	1	2	2	1	1	1	1	1	0	0	0	0	0	0	0	0	0	0	0	0	0	0	0	0	0	0
1	2	18	1	6	1	1	1	1	2	3	1	2	1	1	1	0	0	0	0	0	0	0	2	0	0	0	0	0	0	0	0	3	1
1	2	18	1	6	1	1	1	2	2	2	1	1	1	1	0	0	0	2	1	0	0	1	1	0	0	1	0	0	1	0	0	0	2
1	2	17	1	6	1	1	1	1	2	2	1	2	1	0	0	0	2	1	0	0	0	0	0	0	0	0	0	0	0	0	0	0	0
1	2	18	1	6	1	1	1	2	2	2	1	1	1	0	0	0	1	2	0	0	0	2	0	2	0	2	0	0	0	0	0	0	0
1	2	18	1	6	2	1	1	1	2	1	1	1	1	2	0	0	3	0	1	0	0	0	1	1	1	3	0	0	3	0	0	0	0
1	2	17	1	6	1	1	1	1	2	4	1	1	1	0	0	0	0	0	0	0	0	1	0	0	0	0	0	0	0	0	0	0	0
1	2	18	3	6	1	1	1	1	2	3	1	2	1	1	0	0	0	1	0	0	0	3	0	0	0	0	0	0	0	0	0	1	1
1	2	17	1	6	1	1	1	1	2	3	1	1	1	1	0	0	1	2	0	0	3	0	0	0	1	0	1	0	0	0	0	0	1
1	2	17	1	6	1	1	1	1	3	3	1	2	1	1	2	0	0	1	0	1	1	1	1	0	0	1	1	0	0	0	0	1	1
1	2	17	1	6	1	1	1	1	2	1	1	1	1	1	0	0	1	1	0	0	0	2	1	2	0	2	0	0	0	0	0	0	1
1	2	18	1	6	1	1	1	1	3	3	1	2	1	2	0	0	0	0	0	0	0	0	0	0	0	0	0	0	0	0	0	0	0
1	2	17	1	6	1	1	1	1	2	3	1	2	1	1	0	0	2	1	0	0	1	1	0	0	0	0	0	0	0	0	0	0	0
1	2	17	1	6	1	1	1	1	2	3	1	1	1	0	0	0	0	0	0	0	0	2	2	0	0	0	0	2	0	0	2	2	2
1	2	18	3	6	1	1	1	1	2	3	1	2	1	2	0	0	0	1	1	0	0	0	0	0	0	2	0	0	0	0	1	0	0
1	2	18	1	6	1	1	1	1	2	2	1	1	1	1	0	0	2	2	0	0	0	2	0	0	0	2	0	0	0	0	0	0	2
1	2	17	3	6	1	1	1	1	2	2	1	2	1	0	0	0	2	0	0	0	0	1	0	0	0	1	0	0	0	0	0	0	0
1	2	18	3	6	1	1	1	1	2	3	1	2	1	1	0	0	0	1	0	1	0	0	0	0	0	0	0	0	0	0	0	0	0
1	2	17	1	6	1	1	1	1	3	2	1	2	1	0	0	0	2	2	0	0	0	0	0	0	0	0	0	0	0	0	0	0	0
1	2	18	3	6	1	1	1	1	2	3	1	2	1	0	0	0	0	0	0	0	0	0	0	0	0	0	0	0	0	0	0	0	0
1	2	19	1	6	1	1	1	1	3	2	1	1	1	0	3	0	1	1	0	0	0	1	0	1	0	0	1	0	3	0	0	0	1
1	2	18	1	6	1	1	1	1	1	3	1	2	1	1	2	1	1	1	0	0	0	0	1	2	0	2	0	0	1	1	1	0	1
1	2	18	1	6	1	1	1	1	2	2	1	2	1	0	0	0	3	0	0	0	0	2	2	1	0	1	0	0	0	0	0	0	0
1	2	18	3	6	2	1	1	1	2	3	1	1	1	2	1	1	3	2	0	1	1	0	0	0	0	0	0	0	1	1	1	0	1
1	2	18	1	6	1	1	1	1	2	1	1	1	1	1	2	0	2	1	2	1	0	0	1	1	0	1	0	0	0	1	1	1	0
1	2	17	1	6	1	1	1	1	2	2	1	2	1	0	0	0	2	2	0	0	2	2	0	2	0	0	0	0	0	0	0	0	2
1	2	18	1	6	1	1	1	1	3	2	1	1	1	0	3	0	0	0	1	0	0	0	2	0	0	0	0	0	0	0	0	0	0
1	2	18	1	6	1	1	1	1	2	1	1	2	1	0	0	0	3	0	0	0	0	0	0	0	0	0	0	0	0	0	0	0	0
1	2	17	1	6	1	1	1	2	2	3	1	1	1	2	0	0	1	1	0	0	0	0	1	0	0	1	0	0	0	0	0	0	1
1	2	18	1	6	1	1	1	1	1	3	1	1	1	0	0	0	3	0	0	0	2	0	1	0	3	0	0	0	1	0	0	0	0
1	2	18	1	6	1	1	1	1	2	2	1	1	1	0	0	0	0	0	0	0	0	0	0	0	0	0	0	0	0	0	0	0	0
1	2	17	1	6	1	1	1	1	2	2	1	1	1	1	0	0	0	0	1	0	0	1	0	0	0	1	0	0	0	0	0	0	0
1	2	18	1	6	1	1	1	1	2	2	1	2	1	0	0	0	0	0	0	0	0	0	1	0	0	0	0	0	0	0	0	0	0
1	2	18	3	6	1	1	1	1	2	2	1	1	1	1	2	0	2	2	0	0	2	1	0	0	1	0	0	0	1	1	0	1	1
1	2	18	1	6	1	1	1	2	3	3	1	1	1	0	0	0	0	1	0	0	0	1	0	0	0	0	0	0	0	0	0	0	1
1	2	19	1	6	1	1	1	2	3	3	1	1	1	0	0	0	1	1	0	1	0	1	1	0	2	1	2	0	1	0	1	1	1
1	2	18	1	6	1	1	2	1	2	2	1	1	1	1	1	0	3	2	0	1	3	0	0	0	0	0	0	0	0	1	1	0	2
1	2	18	1	6	1	1	2	1	2	2	1	2	1	2	1	0	2	1	0	0	1	0	0	0	3	0	0	0	2	0	0	0	0
1	2	18	1	6	1	1	1	1	1	2	1	2	1	2	2	2	0	1	2	1	0	0	0	1	0	1	1	1	0	0	0	1	0
1	2	18	1	6	1	1	1	1	1	3	1	1	1	0	0	0	3	0	0	0	3	0	0	0	3	0	0	0	3	0	0	0	0
1	2	17	3	6	1	1	1	1	3	2	1	2	1	0	0	0	0	1	0	0	0	1	0	0	0	0	0	0	0	0	0	0	1
1	2	18	1	6	1	1	1	1	2	3	1	1	1	0	2	0	0	0	0	1	0	1	0	1	0	2	0	1	0	1	0	1	1
1	2	17	1	6	1	1	1	1	2	3	1	2	1	0	2	0	0	1	1	1	0	2	1	0	0	3	0	0	0	0	0	0	0
1	2	15	1	4	1	1	1	1	2	3	1	1	2	2	0	0	2	1	0	0	2	0	0	0	1	0	0	1	0	1	0	0	0
1	2	16	1	4	1	1	1	2	3	2	1	2	2	2	0	0	0	0	0	0	0	0	0	0	0	0	0	0	0	0	0	0	0
1	2	17	1	4	1	1	1	1	3	1	2	1	2	0	0	0	0	0	0	0	0	0	0	0	0	0	0	0	0	0	0	0	1
1	2	16	3	4	1	1	1	1	2	2	2	1	2	0	0	0	3	1	0	0	2	1	1	0	0	0	0	0	0	0	0	0	1
1	2	17	1	4	1	1	1	1	2	2	2	1	2	1	0	1	1	1	0	1	1	1	0	0	0	0	0	0	0	0	0	0	0
1	2	16	1	4	1	1	1	1	2	2	1	1	2	0	2	1	1	0	0	0	0	1	0	0	0	0	0	0	0	0	0	0	0
1	2	17	1	4	1	1	1	1	2	2	1	1	2	1	0	2	2	2	0	0	0	2	0	0	0	0	0	0	0	0	0	0	0
1	2	15	1	4	1	1	1	2	3	2	1	1	2	1	2	0	1	1	1	0	3	0	0	0	0	1	0	0	0	1	0	1	1
1	2	16	1	4	1	1	1	1	2	3	1	2	2	0	0	0	1	2	0	0	3	0	0	0	0	3	0	0	0	0	0	0	0
1	2	16	1	4	1	1	1	2	2	2	1	1	2	1	0	0	3	0	0	0	0	0	0	0	0	0	0	0	0	0	0	0	0
1	2	17	1	4	1	1	1	1	2	2	1	1	2	1	2	0	1	2	0	0	0	0	0	0	0	0	0	0	0	0	0	0	0
1	2	17	1	4	1	1	1	1	2	2	1	2	2	0	0	0	0	0	0	0	0	2	2	0	0	0	0	2	3	0	1	0	2
1	2	16	1	4	1	1	1	1	2	2	1	1	2	0	0	0	0	2	0	0	0	2	0	0	0	0	0	0	0	0	0	0	0
1	2	16	1	4	1	1	1	1	3	1	1	3	2	1	0	0	2	2	0	0	0	2	0	0	0	0	0	0	0	0	0	1	1
1	2	17	1	4	1	1	1	2	3	2	1	2	2	1	0	1	0	1	0	0	1	0	0	1	0	1	0	0	0	0	0	0	1
1	2	16	1	4	1	1	1	1	2	2	1	1	2	0	3	0	1	0	0	2	1	3	0	0	1	0	0	0	0	0	0	0	1
1	2	16	1	4	2	2	1	1	2	2	1	1	2	1	0	0	1	1	1	0	0	3	0	1	0	0	0	0	0	0	0	1	1
1	2	16	1	4	1	1	1	2	2	2	2	1	2	1	0	0	0	0	0	1	0	1	0	0	0	1	0	0	0	0	0	0	1
1	2	15	1	4	1	1	1	1	2	2	1	1	2	0	0	0	0	2	0	0	0	2	0	0	0	0	0	0	0	0	0	0	0
1	2	16	2	4	1	1	1	1	2	2	1	1	2	0	2	0	2	0	0	0	3	0	0	1	0	2	0	0	0	0	0	0	1
1	2	16	1	4	1	1	1	1	2	2	1	1	2	1	1	0	2	1	1	1	3	1	0	0	2	0	0	0	0	0	0	0	0
1	2	18	1	4	1	1	1	1	2	2	1	2	2	1	0	0	1	1	0	0	0	0	0	1	0	0	0	0	1	0	0	0	1
1	2	17	1	4	1	1	1	2	2	2	1	1	2	2	0	0	0	1	1	1	0	1	1	1	0	0	0	0	0	0	1	0	0
1	2	17	1	4	1	1	1	2	3	2	1	1	2	1	0	0	1	1	0	0	3	2	0	2	0	0	0	0	0	0	0	0	0
1	2	15	3	4	1	1	1	1	3	2	1	1	2	0	0	1	2	1	0	0	1	0	0	0	1	0	0	0	1	2	0	1	1
1	2	16	3	4	1	1	1	1	2	3	1	2	2	1	0	0	0	0	0	0	3	0	0	0	2	0	0	0	2	0	0	0	0
1	2	16	1	4	1	1	1	1	2	3	1	1	2	1	0	0	0	0	0	0	0	2	0	0	0	0	0	0	0	0	0	0	0
1	2	16	1	4	1	1	1	1	2	3	1	2	2	1	0	0	1	1	0	1	0	1	0	0	0	0	0	0	0	0	0	0	1
1	2	15	1	4	1	1	1	1	2	4	1	2	2	1	0	1	1	2	1	0	0	1	1	0	0	0	0	0	0	1	1	0	1
1	2	16	1	4	2	1	1	1	2	2	1	2	2	0	0	0	1	0	0	0	0	0	0	0	0	0	0	0	0	0	0	0	0
1	2	15	1	4	1	1	1	1	2	2	1	2	2	1	0	0	0	2	0	0	3	1	1	0	0	1	0	0	0	0	1	0	0
1	2	16	1	4	1	1	1	1	3	2	1	2	2	0	0	0	0	0	0	0	0	0	0	0	0	0	0	0	0	0	0	0	0
1	2	16	1	4	1	1	1	1	3	3	1	3	2	1	0	0	2	0	0	0	0	0	0	0	0	0	0	0	0	0	0	0	0
1	2	16	1	4	2	1	1	1	3	1	1	2	2	1	1	1	2	1	0	1	0	2	1	0	0	0	0	0	0	1	1	0	0
1	2	16	1	4	1	1	1	1	3	3	1	1	2	0	0	0	0	0	0	0	0	0	1	0	0	0	0	0	0	1	1	0	0
1	2	16	1	4	1	1	1	2	2	2	1	1	2	0	0	0	1	2	0	0	2	0	0	0	0	0	0	0	0	0	0	0	1
1	2	16	1	4	1	1	1	1	3	2	1	2	2	0	0	0	0	0	0	0	0	1	0	0	0	0	0	0	0	0	0	0	0
1	2	15	1	4	1	1	1	1	2	2	1	2	2	0	0	0	2	0	0	0	0	1	0	0	0	0	0	0	0	0	0	0	0
1	2	16	1	4	1	1	1	1	3	2	1	2	2	1	0	0	2	0	0	0	0	1	0	0	0	0	0	0	0	0	0	0	0
1	2	16	1	4	1	1	1	1	2	3	1	1	2	0	0	2	1	2	0	0	0	2	1	1	0	0	0	2	0	0	1	2	1
1	2	16	1	4	1	1	2	1	2	4	1	2	2	1	0	0	0	0	0	0	0	1	1	1	0	1	0	0	0	0	1	0	1
1	2	17	1	5	1	1	1	1	3	4	1	3	2	0	0	0	0	3	0	0	1	2	0	0	0	0	0	0	0	0	0	0	2
1	2	17	1	5	2	2	1	1	2	2	1	2	2	0	0	0	0	0	0	0	0	0	0	0	0	0	0	0	0	0	0	0	0
1	2	17	1	5	1	1	1	1	2	3	1	2	2	0	0	0	2	0	0	0	0	0	0	0	0	0	0	0	0	0	0	1	0
1	2	18	1	5	1	1	1	1	2	3	1	1	2	1	0	0	1	0	0	0	0	2	0	0	0	3	0	0	0	0	0	2	2
1	2	16	3	5	1	1	1	1	2	4	1	1	2	0	0	0	0	0	0	0	0	0	1	0	0	0	0	0	0	0	0	0	0
1	2	17	1	5	1	1	1	2	2	1	1	1	2	1	0	0	1	1	1	0	0	1	0	0	1	0	1	2	1	0	0	1	0
1	2	18	1	5	1	1	1	1	2	2	1	2	2	1	0	0	0	1	0	0	0	0	0	2	0	0	0	0	0	0	0	0	2
1	2	17	1	5	1	1	1	1	3	2	1	1	2	1	1	0	2	1	0	1	0	0	0	0	0	0	0	0	0	0	0	0	0
1	2	17	1	5	1	1	1	1	2	2	1	1	2	0	0	0	0	1	0	0	0	0	0	0	0	0	0	0	0	0	0	0	0
1	2	17	1	5	1	2	1	1	2	2	1	1	2	0	2	0	0	2	0	0	0	0	0	0	0	0	0	0	0	0	0	0	0
1	2	17	1	5	1	1	1	1	2	1	1	2	2	0	0	0	3	0	0	0	0	0	0	0	0	0	0	0	0	0	0	0	0
1	2	16	1	5	1	1	1	1	2	2	1	1	2	2	2	2	0	0	2	0	0	2	0	2	0	1	0	0	0	2	0	0	0
1	2	16	1	5	1	1	1	1	2	2	1	1	2	2	0	0	0	0	0	0	1	0	0	0	0	0	0	0	0	0	0	0	0
1	2	16	3	5	1	1	1	1	2	2	1	2	2	1	1	0	0	1	0	0	0	0	0	0	0	0	0	0	0	0	0	0	0
1	2	17	3	5	1	1	1	1	2	2	1	2	2	1	0	0	1	1	0	0	0	1	1	0	0	1	2	1	0	1	0	1	0
1	2	17	1	5	1	1	1	2	2	1	1	1	2	0	2	0	2	0	0	0	0	2	0	0	0	0	0	0	0	1	1	0	1
1	2	18	1	5	1	1	1	1	2	1	1	2	2	0	0	0	1	2	0	0	0	2	1	0	1	0	0	1	1	0	0	0	2
1	2	16	1	5	1	1	1	1	2	2	1	2	2	1	0	0	1	1	0	0	0	1	1	1	0	1	0	0	0	1	1	2	1
1	2	16	3	5	2	1	1	1	2	3	1	1	2	2	2	0	1	3	3	0	0	0	0	1	0	0	0	0	0	0	0	0	1
1	2	17	3	5	1	1	1	1	3	2	1	2	2	0	0	0	0	0	0	0	0	0	1	0	0	1	0	0	0	0	0	1	0
1	2	17	1	5	1	1	1	1	2	3	1	1	2	1	0	0	1	1	0	1	0	1	0	0	0	0	0	0	0	2	0	0	0
1	2	17	3	5	1	1	1	1	3	3	1	1	2	1	0	2	1	2	0	0	0	0	0	0	0	2	2	1	0	0	0	1	0
1	2	17	3	5	1	1	1	1	3	3	1	1	2	1	1	0	2	1	1	1	0	1	1	0	0	1	1	0	0	1	1	0	1
1	2	17	3	5	1	1	1	1	3	2	1	2	2	1	0	0	1	1	0	0	0	0	0	0	0	0	0	0	0	0	0	0	0
1	2	16	3	5	1	1	1	1	2	2	1	1	2	2	0	2	1	2	2	0	0	0	1	0	0	2	0	0	0	0	0	0	2
1	2	16	1	5	1	1	1	1	3	2	1	2	2	0	1	0	0	1	0	0	0	0	0	0	0	2	0	0	0	1	0	1	0
1	2	17	1	5	1	1	1	1	2	2	1	3	2	0	0	0	0	1	0	1	0	0	0	0	0	0	0	0	0	0	0	0	1
1	2	17	3	5	1	1	1	1	2	2	1	2	2	2	0	0	1	2	0	0	0	2	0	0	0	2	0	0	0	1	0	1	1
1	2	17	1	5	1	1	1	1	2	2	1	2	2	2	1	1	1	0	0	0	0	0	0	0	0	1	0	0	0	2	0	0	0
1	2	17	1	5	1	1	1	1	2	2	1	2	2	1	1	2	3	1	0	0	0	0	1	0	0	0	0	0	1	0	0	0	0
1	2	16	1	5	1	1	1	1	2	3	1	1	2	0	0	1	2	1	1	2	1	0	0	0	1	0	0	1	1	1	1	1	1
1	2	16	1	5	1	1	1	1	2	3	1	3	2	0	0	0	3	1	1	2	0	1	0	0	0	0	1	0	0	0	0	0	1
1	2	17	1	5	1	1	1	1	2	2	1	1	2	0	2	2	0	1	0	0	0	2	0	0	0	2	0	0	0	0	0	2	1
1	2	17	3	5	1	1	1	1	2	3	1	3	2	1	2	0	0	2	0	0	0	0	0	1	0	1	0	0	0	2	0	0	2
1	2	17	3	5	1	1	1	2	2	3	1	3	2	0	0	0	0	0	0	0	0	0	0	0	0	2	0	0	0	0	0	0	0
1	2	17	1	5	1	1	1	1	2	2	1	2	2	0	0	0	0	2	0	0	0	0	0	0	0	0	0	0	0	0	0	0	2
1	2	16	1	5	1	1	1	1	2	2	1	2	2	1	0	0	0	0	0	0	0	2	0	0	0	0	0	0	0	0	0	0	0
1	2	17	1	5	1	1	1	1	2	3	1	2	2	1	1	0	1	0	0	0	0	0	0	0	0	2	1	0	0	0	0	0	0
1	2	17	1	5	1	1	1	1	2	2	1	2	2	0	0	0	2	0	0	0	1	0	0	0	0	0	0	0	0	0	0	0	0
1	2	17	1	5	1	1	1	1	3	2	1	2	2	2	1	0	0	2	0	2	0	0	0	1	0	0	1	0	0	1	2	0	1
1	2	17	1	6	1	1	1	2	2	1	2	2	2	0	0	0	0	1	1	3	3	0	0	1	0	0	0	0	0	0	0	0	3
1	2	18	1	6	1	1	1	1	2	3	1	1	2	0	2	0	0	0	0	2	0	0	2	2	0	0	0	0	0	2	0	0	0
1	2	20	1	6	1	1	1	1	3	1	1	1	2	0	2	0	0	2	0	0	0	2	0	0	0	0	0	0	0	0	0	0	0
1	2	17	1	6	1	1	1	1	2	2	1	2	2	0	0	0	0	3	0	0	0	0	0	1	0	2	0	0	0	0	0	0	1
1	2	18	1	6	1	1	2	1	2	2	1	2	2	2	0	0	1	2	0	0	0	2	0	0	0	2	0	0	0	2	2	0	1
1	2	17	1	6	1	1	1	1	2	2	1	1	2	0	0	0	3	0	0	0	3	0	0	0	0	0	0	0	0	0	0	0	0
1	2	18	1	6	1	1	1	1	2	2	1	2	2	0	0	0	0	1	2	0	0	0	1	2	0	0	0	0	0	0	0	0	1
1	2	18	1	6	1	1	1	1	2	2	1	1	2	1	0	0	0	0	0	0	0	2	1	0	0	2	0	0	0	0	0	0	1
1	2	17	1	6	1	1	1	1	2	2	1	1	2	2	0	0	0	2	0	0	0	2	1	2	0	2	0	0	0	0	0	0	0
1	2	18	1	6	1	1	1	1	3	1	1	1	2	1	0	0	0	2	0	0	0	0	0	0	0	2	2	0	0	0	0	0	1
1	2	18	3	6	1	1	1	1	2	2	1	1	2	1	1	0	2	1	0	0	3	0	0	0	0	0	0	0	0	0	0	0	2
1	2	18	1	6	1	1	1	1	2	2	1	2	2	0	0	0	0	2	2	0	0	0	0	0	0	0	0	0	0	0	0	0	0
1	2	17	1	6	2	1	1	1	3	2	1	2	2	0	0	0	0	0	0	0	0	0	0	0	0	0	0	0	0	0	0	0	0
1	2	18	1	6	1	1	1	1	2	2	1	1	2	0	0	0	1	2	0	1	1	0	1	0	0	1	0	0	0	0	0	0	0
1	2	17	1	6	2	1	1	1	3	3	1	2	2	0	0	0	1	1	0	0	0	1	0	0	0	1	0	0	0	0	0	0	1
1	2	17	1	6	1	1	1	1	2	3	1	2	2	1	2	0	1	0	0	0	0	2	0	0	0	0	0	0	0	0	0	0	0
1	2	18	3	6	1	1	2	1	2	3	1	2	2	0	2	1	1	1	0	0	1	0	0	0	1	1	0	0	1	2	2	0	1
1	2	18	1	6	1	1	1	1	2	2	1	2	2	1	1	2	1	2	0	0	0	1	1	0	0	1	1	0	0	1	0	0	0
1	2	17	3	6	1	1	1	1	2	2	1	1	2	1	0	0	0	1	0	0	0	1	0	0	0	0	0	0	0	0	0	0	1
1	2	17	1	6	1	1	1	1	2	3	1	2	2	1	2	2	1	2	0	0	0	0	0	0	0	1	0	0	0	0	0	0	0
1	2	18	3	6	1	1	1	1	2	2	1	1	2	1	0	0	1	1	2	1	0	0	0	2	0	0	0	0	0	0	0	0	0
1	2	18	1	6	1	1	1	1	2	2	1	1	2	1	0	0	3	0	0	0	1	0	0	0	1	0	0	0	1	0	0	0	0
1	2	18	1	6	1	1	1	2	2	2	1	1	2	1	0	0	0	1	0	2	0	1	0	0	0	0	0	0	0	1	1	0	2
1	2	18	1	6	1	1	1	1	2	2	1	1	2	1	2	0	0	2	2	0	0	1	0	0	0	3	0	0	0	0	0	2	2
1	2	17	1	6	1	1	1	1	2	3	1	2	2	0	0	0	3	1	0	0	0	0	0	0	0	0	0	0	0	0	0	0	0
1	2	17	1	6	1	1	1	1	2	2	1	1	2	1	0	0	0	2	0	0	0	0	0	0	0	0	0	0	0	0	0	0	1
1	2	18	1	6	1	1	1	1	2	2	1	2	2	0	0	0	1	2	0	0	0	0	0	0	0	1	0	0	0	0	0	0	0
1	2	18	3	6	1	1	1	1	3	2	1	2	2	0	0	0	0	1	0	0	0	1	0	0	1	0	0	0	0	0	0	0	0
1	2	17	1	6	1	1	1	1	2	2	1	1	2	2	0	0	3	0	0	0	0	2	2	0	0	0	1	1	0	2	0	2	0
1	2	18	3	6	2	2	1	1	2	3	1	1	2	0	0	0	1	0	0	0	3	0	0	0	0	0	0	0	0	0	0	0	0
1	2	18	3	6	1	1	1	2	2	4	1	1	2	1	0	0	2	3	1	2	2	1	0	0	0	0	0	0	0	1	0	1	1
1	2	18	1	6	2	1	1	1	2	1	1	1	2	2	2	1	1	2	1	0	0	1	1	0	0	0	1	0	0	1	0	0	0
1	2	18	1	6	1	2	1	1	2	3	1	2	2	2	0	0	1	2	0	0	0	2	1	0	0	0	0	0	0	0	0	0	0
1	2	18	3	6	2	1	1	1	2	2	1	1	2	2	0	0	1	3	0	0	0	1	1	0	0	2	1	0	0	1	0	0	2
1	2	18	3	6	1	1	1	1	3	3	1	1	2	1	0	0	2	2	0	0	0	1	0	1	0	1	1	1	0	0	0	1	1
1	2	18	1	6	1	1	1	1	2	3	1	2	2	0	0	0	0	0	0	0	0	0	0	0	0	1	0	0	0	1	1	0	1
1	2	17	3	6	1	1	1	1	2	3	1	1	2	2	0	0	1	3	0	0	2	1	2	0	1	0	0	0	0	0	0	0	0
1	2	17	1	6	1	1	1	1	2	3	1	2	2	1	0	0	0	1	2	0	2	0	1	0	0	0	0	0	0	0	0	0	1
1	2	18	1	4	1	1	1	3	2	2	2	1	3	2	0	0	1	1	0	0	0	0	0	0	0	0	0	0	0	0	0	1	0
1	2	15	1	4	1	1	1	2	2	2	1	2	3	1	2	0	0	2	0	0	2	2	0	0	0	1	0	0	0	0	0	2	2
1	2	16	1	4	1	1	1	2	2	2	1	2	3	0	1	0	3	0	0	0	0	1	0	0	0	0	0	0	0	0	0	0	0
1	2	15	1	4	1	1	1	1	2	2	1	1	3	2	1	0	0	1	1	0	0	2	0	0	0	2	0	0	0	3	1	0	2
1	2	17	3	4	1	1	1	1	2	2	1	2	3	2	1	0	0	0	0	0	0	0	0	0	0	0	0	0	0	0	0	0	0
1	2	17	1	4	1	1	1	1	2	3	1	2	3	1	2	0	3	0	0	0	3	0	0	0	1	2	2	0	0	0	0	0	0
1	2	17	3	4	1	1	1	1	2	3	1	2	3	0	0	0	0	0	0	0	0	0	0	0	0	0	0	0	0	0	0	0	0
1	2	16	3	4	1	1	1	1	2	2	1	2	3	2	0	0	2	1	1	0	1	2	0	0	0	2	0	0	0	0	0	0	2
1	2	16	1	4	1	1	1	1	2	2	1	2	3	0	0	0	1	2	0	0	0	1	0	0	0	0	1	0	0	0	0	0	1
1	2	15	1	4	1	1	1	1	2	4	1	2	3	2	1	2	0	2	0	1	0	0	1	0	0	2	0	0	0	2	1	1	0
1	2	15	1	4	1	1	1	1	2	3	1	1	3	0	0	0	0	2	0	0	0	1	0	1	1	0	0	0	0	2	0	0	0
1	2	16	1	4	1	1	1	2	2	3	1	2	3	0	0	0	3	0	0	0	1	0	0	0	0	1	1	0	0	0	0	0	1
1	2	17	1	5	1	1	1	1	2	4	1	2	3	0	0	0	0	0	0	0	0	0	1	0	0	0	0	0	0	0	0	0	0
1	2	16	1	5	1	1	1	1	2	4	1	2	3	1	2	0	0	2	2	0	0	1	1	3	0	0	0	1	0	0	0	0	0
1	2	17	3	5	1	1	1	1	2	3	1	2	3	1	0	0	1	0	0	0	1	2	0	0	0	0	0	0	0	2	1	0	0
1	2	17	1	5	1	1	1	1	3	2	1	2	3	1	0	0	0	0	0	0	0	0	0	0	0	0	0	0	0	0	0	0	0
1	2	17	1	5	1	1	1	1	2	2	1	1	3	1	0	0	0	0	0	0	0	1	0	0	0	0	0	0	0	0	0	0	1
1	2	16	1	5	1	1	1	1	3	2	1	1	3	1	0	0	1	1	0	1	0	1	1	0	1	1	2	1	0	2	1	0	1
1	2	17	1	5	1	1	1	2	2	2	1	2	3	0	0	0	1	2	0	0	0	0	2	0	1	0	2	0	1	0	0	2	2
1	2	17	1	5	1	1	2	1	2	2	1	2	3	2	2	0	2	1	0	0	0	0	0	2	1	2	0	0	0	0	0	0	1
1	2	17	3	5	1	1	1	1	2	2	1	2	3	2	1	0	1	0	0	0	0	2	0	1	0	0	0	0	0	0	0	1	0
1	2	17	1	5	1	1	1	1	2	3	1	2	3	2	1	0	0	1	0	0	0	1	1	1	0	1	0	0	0	0	0	0	0
1	2	17	1	5	2	2	1	2	2	2	1	2	3	1	0	0	0	2	0	0	0	0	0	1	0	0	0	0	0	0	0	0	0
1	2	17	1	5	1	1	1	1	2	2	1	1	3	2	0	1	2	1	2	0	0	1	0	0	0	1	0	1	0	1	1	0	0
1	2	17	1	5	1	1	1	1	2	1	1	3	3	2	0	0	0	0	0	0	1	0	0	1	0	3	0	0	0	0	0	0	0
1	2	16	1	5	1	1	1	1	3	2	1	1	3	1	1	0	0	0	1	0	0	0	2	0	0	0	0	0	0	0	0	0	1
1	2	18	1	6	1	1	1	1	3	1	1	2	3	0	0	0	0	0	0	0	0	1	0	0	0	0	0	0	0	0	0	0	0
1	2	18	1	6	1	1	1	1	3	3	1	2	3	0	0	0	0	0	0	0	0	0	0	0	0	0	0	0	0	0	0	0	0
1	2	17	1	6	1	1	1	1	2	3	1	2	3	0	0	0	1	0	0	0	0	0	0	0	0	0	0	0	0	1	1	0	1
1	2	18	1	6	1	1	1	2	3	3	1	2	3	1	1	1	3	2	1	1	1	0	1	1	0	0	0	0	0	0	0	0	2
1	2	18	1	6	2	1	1	1	2	3	1	2	3	1	0	0	0	1	1	1	1	0	1	1	0	0	0	0	0	1	0	1	1
1	2	18	1	6	1	1	1	1	3	3	1	2	3	0	0	0	0	0	0	0	3	0	0	0	0	0	0	0	0	0	0	0	0
1	2	17	1	6	2	1	1	1	2	2	1	1	3	0	0	0	0	1	0	0	0	0	0	2	0	0	0	0	0	0	0	0	1
1	2	17	1	6	1	1	1	2	3	1	1	1	3	1	0	0	0	1	0	0	1	3	1	0	1	1	0	0	1	0	0	0	2
1	2	17	1	6	1	1	1	1	2	2	1	2	3	2	0	1	0	2	1	0	0	0	1	0	0	0	0	0	0	1	0	0	1
1	2	15	1	4	1	1	1	1	2	2	1	3	4	2	0	2	1	0	0	0	0	1	0	0	0	0	0	0	0	1	0	0	0
1	2	16	1	4	1	1	1	1	3	3	1	1	4	0	0	0	0	0	0	0	0	0	0	0	1	1	0	1	1	2	1	2	2
1	2	16	1	4	1	1	2	1	3	2	1	1	4	2	1	0	0	1	0	0	0	0	1	0	0	0	2	0	0	0	0	2	0
1	2	17	1	5	2	1	1	2	3	1	1	2	4	0	0	0	0	0	0	0	3	0	0	0	0	0	0	0	0	0	0	0	0
1	2	18	1	6	1	1	1	1	2	1	1	1	4	0	0	0	0	0	2	0	2	0	1	0	0	0	0	0	0	0	1	0	0
2	1	12	1	1	1	1	1	1	3	3	1	2	1	2	0	2	1	1	1	1	0	1	0	0	0	0	0	0	0	0	0	0	0
2	1	14	1	1	1	1	1	1	3	3	1	1	1	3	2	0	0	1	0	0	0	1	1	1	0	1	0	0	0	0	0	0	0
2	1	13	1	1	1	1	1	1	3	3	1	2	1	1	0	0	0	1	0	0	3	0	0	0	0	0	0	0	0	2	0	0	0
2	1	13	1	1	1	1	1	1	2	4	1	2	1	1	0	0	0	0	0	0	2	1	0	0	0	0	3	0	0	0	0	0	0
2	1	13	1	1	1	1	1	1	2	3	1	1	1	0	0	0	0	0	0	0	0	0	0	0	0	0	0	0	0	0	0	0	0
2	1	12	1	1	2	2	1	1	2	3	1	2	1	1	0	0	3	1	0	0	1	2	0	0	0	0	2	0	0	0	0	0	1
2	1	13	1	1	2	2	1	1	3	2	1	2	1	0	0	2	0	2	0	0	0	2	2	0	0	0	0	2	0	0	0	0	0
2	1	13	3	1	1	1	1	1	2	2	1	1	1	1	0	0	2	1	0	0	0	2	1	0	0	0	1	1	0	1	0	0	0
2	1	12	3	1	1	1	1	1	3	1	1	1	1	0	0	0	3	0	0	0	2	0	0	0	2	0	0	0	2	0	0	1	0
2	1	14	1	1	1	1	1	1	3	2	1	2	1	2	0	0	0	2	0	0	1	2	0	0	0	0	0	0	0	0	0	0	0
2	1	14	1	1	1	1	1	1	3	3	1	2	1	0	0	0	1	0	0	0	0	0	0	0	0	0	0	0	0	0	0	0	0
2	1	13	1	1	1	1	1	1	3	2	1	2	1	1	0	0	0	0	0	0	1	1	0	0	0	1	0	0	0	0	0	0	0
2	1	13	1	1	1	1	1	1	3	3	1	2	1	0	0	0	3	0	0	0	1	0	0	0	3	0	0	0	3	0	0	0	0
2	1	14	1	1	1	1	1	1	2	2	1	2	1	1	0	0	1	1	0	0	0	0	0	0	0	0	0	0	0	0	0	0	0
2	1	14	1	1	1	1	1	2	3	3	1	1	1	0	2	0	1	2	0	0	0	0	0	0	0	0	0	0	0	0	0	0	0
2	1	14	1	1	1	1	1	1	3	4	1	1	1	0	0	0	2	0	3	0	0	3	0	0	0	0	0	0	0	0	0	0	1
2	1	13	1	1	1	1	1	1	3	3	1	2	1	0	0	0	3	0	0	0	3	0	0	0	0	0	0	0	0	0	0	0	0
2	1	13	1	1	1	1	1	1	3	2	1	3	1	2	0	0	0	0	0	0	0	2	0	0	0	0	3	0	0	0	0	0	0
2	1	14	1	1	1	1	1	1	3	3	1	2	1	0	0	0	0	0	0	0	0	2	0	0	0	2	2	0	0	0	0	0	0
2	1	12	3	1	1	1	1	1	1	1	1	1	1	0	0	0	3	0	0	0	3	0	0	0	3	0	0	0	3	0	0	0	0
2	1	14	1	1	1	1	1	1	3	3	1	2	1	0	1	0	1	0	0	2	0	1	0	0	0	0	0	0	0	0	0	0	1
2	1	14	1	1	1	1	1	1	2	2	1	2	1	1	0	0	2	1	0	0	0	0	1	0	0	0	0	0	0	0	0	0	1
2	1	14	1	1	1	1	1	1	2	2	1	2	1	1	0	0	0	1	0	0	0	0	0	0	0	0	0	0	0	0	0	0	0
2	1	12	1	1	1	1	1	1	2	1	1	1	1	0	0	0	0	0	0	0	0	0	0	0	0	0	0	0	0	0	0	0	0
2	1	13	1	1	1	1	1	1	2	2	1	1	1	0	0	0	0	0	0	0	0	1	0	0	0	1	1	0	0	0	0	0	0
2	1	14	1	1	1	1	1	1	2	3	1	3	1	1	1	0	1	1	0	1	0	1	0	1	0	0	0	0	1	0	0	0	0
2	1	14	1	1	1	1	1	1	2	2	1	2	1	0	0	0	3	0	0	0	0	0	0	0	0	3	0	0	0	0	0	0	1
2	1	13	1	1	1	1	1	1	2	3	1	1	1	0	0	0	1	0	0	0	0	2	0	0	0	0	0	0	0	0	0	0	0
2	1	13	1	1	1	1	1	1	1	3	1	2	1	0	0	0	0	0	0	0	0	0	1	0	0	0	0	0	0	0	0	0	0
2	1	14	1	1	1	1	1	1	3	3	1	3	1	0	0	0	1	0	0	0	0	0	0	0	0	0	0	0	0	0	0	0	0
2	1	12	1	1	1	1	1	2	3	3	1	1	1	0	3	0	0	2	0	0	0	0	2	0	0	0	3	0	0	2	2	0	1
2	1	13	1	1	1	1	1	2	3	2	1	2	1	1	1	1	2	1	2	1	1	2	2	1	0	0	0	0	0	0	0	0	0
2	1	13	1	1	1	1	1	1	3	2	1	1	1	0	0	0	0	0	0	0	0	0	0	0	0	0	0	0	0	0	0	0	1
2	1	14	1	1	1	1	1	1	3	4	1	3	1	0	0	0	0	0	0	0	0	0	0	0	0	0	0	0	3	0	0	0	0
2	1	14	1	1	1	1	1	1	3	4	1	2	1	0	0	0	3	0	0	0	3	0	0	0	1	2	0	0	1	0	0	0	0
2	1	14	1	1	2	2	1	1	2	2	1	2	1	0	0	0	1	2	0	0	0	1	0	0	0	0	0	0	0	0	0	0	0
2	1	13	1	1	1	1	1	1	3	2	1	2	1	1	2	0	0	2	0	0	0	1	0	2	0	0	0	0	0	0	0	0	0
2	1	14	1	1	1	1	1	2	3	4	1	2	1	0	0	0	3	0	0	0	2	0	0	0	0	0	0	0	0	0	0	0	0
2	1	13	1	1	1	1	1	1	3	3	1	2	1	1	0	0	2	1	0	0	0	0	0	0	0	0	1	0	0	0	0	0	0
2	1	13	1	1	1	1	1	1	3	4	1	2	1	2	1	2	3	1	0	0	0	1	0	0	0	3	1	0	0	0	0	0	1
2	1	13	1	1	1	1	1	1	3	4	1	3	1	0	0	0	2	0	0	0	0	1	0	0	0	2	0	0	0	0	0	0	1
2	1	14	1	1	1	1	1	1	3	2	1	1	1	0	0	0	0	0	0	0	0	0	0	0	0	0	0	1	0	0	0	2	2
2	1	14	1	1	1	1	1	1	3	2	1	2	1	0	0	0	2	0	0	0	0	2	0	1	0	0	2	0	0	0	0	0	2
2	1	13	1	1	1	1	1	1	2	2	1	2	1	0	0	0	1	1	0	0	0	2	0	0	0	0	0	0	0	0	0	0	1
2	1	14	1	1	1	1	1	1	3	3	1	2	1	0	0	1	1	2	0	0	0	2	1	0	0	0	0	0	0	1	1	1	2
2	1	13	1	1	1	1	1	1	2	2	1	2	1	0	0	0	0	0	0	0	0	0	0	0	0	0	0	0	0	0	0	0	0
2	1	15	3	1	1	1	1	1	2	3	1	3	1	0	0	0	0	2	0	0	0	2	0	0	0	0	0	0	0	0	0	0	0
2	1	13	1	1	2	2	1	1	2	3	1	1	1	0	2	0	3	2	0	0	0	2	0	0	0	0	2	0	0	0	0	2	0
2	1	13	1	1	1	1	2	1	3	3	1	3	1	0	0	0	3	0	0	0	3	0	0	0	3	3	0	0	0	0	0	0	0
2	1	13	1	1	1	1	1	1	3	1	1	2	1	0	0	0	0	0	0	0	2	0	0	0	0	0	0	0	0	0	0	0	0
2	1	13	1	1	1	1	1	1	2	2	1	2	1	2	0	0	1	0	0	0	0	0	0	0	1	0	1	0	2	0	0	0	0
2	1	14	1	1	1	1	1	1	2	3	1	2	1	1	2	0	1	0	0	0	1	2	0	0	0	2	0	0	0	0	0	0	0
2	1	14	1	1	1	1	1	1	3	3	1	2	1	0	0	0	0	0	0	0	0	0	0	0	0	0	0	0	0	0	0	0	0
2	1	15	1	1	1	1	1	1	2	1	1	2	1	1	0	0	1	2	0	0	0	2	0	0	0	2	1	0	0	0	0	0	2
2	1	14	1	1	1	1	1	1	3	1	1	1	1	0	0	0	0	2	0	0	0	1	0	0	0	0	0	0	0	0	0	0	1
2	1	13	1	1	1	1	1	1	3	2	1	1	1	0	0	0	0	0	0	0	0	1	0	0	0	0	0	0	0	0	0	0	0
2	1	13	1	1	1	1	1	1	3	3	1	1	1	0	0	0	0	0	0	0	3	0	1	0	1	0	0	0	0	0	0	0	0
2	1	14	1	1	1	1	1	1	2	2	1	2	1	0	0	0	3	0	0	0	0	0	0	0	0	0	0	0	0	0	0	0	0
2	1	12	1	1	1	1	1	1	2	2	1	2	1	1	0	0	0	2	0	3	0	2	0	0	0	0	0	0	0	0	0	2	1
2	1	12	1	1	1	1	1	1	2	2	1	2	1	0	0	0	0	0	0	0	0	0	0	0	0	0	0	0	0	0	0	0	0
2	1	12	1	1	1	1	1	1	3	2	1	2	1	0	0	0	1	0	0	0	0	1	0	0	0	0	0	0	0	0	0	0	0
2	1	14	1	1	1	1	1	1	3	2	1	2	1	0	0	0	0	0	0	0	0	2	0	0	0	0	0	0	0	0	0	0	0
2	1	13	1	1	1	1	1	1	2	2	1	2	1	2	0	0	1	2	0	0	0	0	0	0	0	1	0	0	0	0	0	0	0
2	1	14	1	1	1	1	1	1	3	3	1	1	1	1	0	0	3	0	0	0	0	0	0	0	0	0	0	0	3	0	0	0	0
2	1	14	1	1	1	1	1	1	3	2	1	2	1	0	0	0	3	0	0	0	3	0	0	0	3	0	0	0	3	0	0	0	0
2	1	13	1	1	1	1	1	1	2	4	1	2	1	0	0	0	3	0	0	0	3	0	0	0	1	0	0	0	0	0	0	0	0
2	1	12	1	1	1	1	1	2	3	3	1	3	1	0	0	0	0	0	0	0	0	0	0	0	0	0	0	0	0	0	0	0	0
2	1	14	1	1	1	1	1	1	3	4	1	1	1	1	2	2	0	0	0	0	0	1	0	0	0	0	0	0	0	0	0	0	0
2	1	12	1	1	1	1	1	1	2	4	1	1	1	1	0	0	3	0	0	0	0	1	0	0	0	0	3	0	0	0	0	0	0
2	1	13	1	1	1	1	1	1	3	2	1	1	1	2	0	0	0	2	0	0	0	1	0	0	0	2	0	0	3	0	0	0	0
2	1	13	1	1	1	1	1	1	2	2	1	2	1	2	2	2	1	2	1	0	0	2	2	0	0	0	0	0	0	0	0	0	0
2	1	13	1	2	1	1	1	1	3	2	1	1	1	0	0	0	0	0	0	0	0	2	0	0	0	0	0	0	0	0	0	0	0
2	1	14	1	2	1	1	1	1	2	2	1	1	1	2	2	2	0	0	0	0	0	0	0	2	0	0	0	0	0	0	0	0	2
2	1	13	1	2	1	1	1	1	2	3	1	2	1	0	0	0	0	0	0	0	0	0	0	0	0	0	0	0	0	0	0	0	0
2	1	14	1	2	1	1	1	1	3	3	1	2	1	0	0	0	3	0	0	0	0	0	0	0	0	0	0	0	0	0	0	0	0
2	1	15	1	2	1	1	1	1	3	2	1	1	1	0	0	0	3	0	0	0	3	0	0	0	3	0	0	0	3	0	0	0	0
2	1	13	1	2	1	1	1	1	3	2	1	2	1	0	0	0	3	0	0	0	0	1	0	0	3	0	0	0	0	0	0	0	0
2	1	14	1	2	1	1	1	1	3	4	1	2	1	0	0	0	0	0	0	0	0	0	0	0	0	0	0	0	0	0	0	0	0
2	1	19	1	2	1	1	1	1	2	2	1	1	1	0	0	0	0	0	0	0	0	0	0	0	0	0	0	0	0	0	0	0	0
2	1	15	1	2	1	1	1	1	3	2	1	2	1	2	0	0	0	1	2	0	0	2	0	0	0	0	1	0	1	0	2	0	1
2	1	16	1	2	1	1	1	2	3	3	1	1	1	1	2	0	2	0	1	0	2	2	0	0	0	1	0	0	1	0	0	0	0
2	1	14	1	2	1	1	1	1	2	2	1	3	1	1	0	0	0	0	0	0	0	0	1	0	0	0	1	0	0	0	0	0	0
2	1	12	1	2	1	1	1	1	3	2	1	1	1	2	2	0	0	0	0	0	0	0	0	0	0	0	0	0	1	0	0	0	2
2	1	13	3	2	1	1	1	1	2	2	1	2	1	0	0	0	1	0	0	0	0	0	0	0	1	0	0	0	0	0	0	0	0
2	1	14	3	2	1	1	1	1	3	2	1	3	1	1	1	1	1	0	1	0	0	0	1	0	0	0	0	0	0	1	1	1	0
2	1	13	1	2	1	1	1	1	3	2	1	2	1	2	1	0	0	2	2	0	0	1	0	2	0	0	2	1	0	0	0	0	2
2	1	13	3	2	1	1	1	1	2	2	1	1	1	0	0	0	0	0	0	0	0	0	0	0	0	0	0	0	0	0	0	0	0
2	1	14	3	2	1	1	1	1	3	2	1	2	1	0	0	0	3	0	0	0	0	2	0	0	0	0	0	0	0	0	0	0	0
2	1	14	1	2	1	1	1	2	2	2	1	1	1	0	0	0	3	1	0	0	0	2	2	0	1	3	0	0	0	1	0	0	0
2	1	13	1	2	1	1	1	1	3	2	1	2	1	0	0	0	3	0	0	0	0	0	0	0	0	0	0	0	0	0	0	0	0
2	1	14	1	2	1	1	1	1	3	2	1	2	1	2	0	1	0	1	0	0	0	1	1	1	1	0	0	0	0	1	1	1	1
2	1	13	1	2	1	1	2	1	2	2	1	1	1	0	0	0	2	0	0	0	1	1	0	0	1	0	0	0	0	0	0	0	1
2	1	13	1	2	1	1	1	1	2	2	1	1	1	2	0	0	0	0	0	0	0	0	0	0	0	0	0	0	0	0	0	0	0
2	1	14	1	2	1	1	1	1	3	1	1	1	1	0	1	0	1	2	0	0	0	1	0	0	0	0	0	0	0	0	0	0	1
2	1	14	1	2	1	1	1	1	2	3	1	2	1	2	2	1	2	2	0	1	0	1	0	0	0	1	0	0	0	1	0	1	1
2	1	14	1	2	1	1	1	1	2	1	1	2	1	0	0	0	1	1	0	0	0	0	0	0	3	0	0	0	3	0	0	0	2
2	1	15	1	3	1	1	1	1	2	3	1	3	1	1	0	0	0	0	0	0	0	1	0	0	0	0	0	0	0	0	0	0	0
2	1	16	1	3	2	1	1	1	2	2	1	1	1	0	0	0	0	0	0	0	0	1	0	0	0	0	0	0	0	0	0	0	0
2	1	15	1	3	1	1	1	1	2	3	1	1	1	0	0	0	0	0	0	0	0	1	0	0	0	0	0	0	0	0	0	0	0
2	1	16	1	3	1	1	1	1	2	2	1	2	1	2	0	0	0	2	1	0	0	2	0	0	0	0	0	0	0	0	0	0	0
2	1	16	1	3	1	1	1	1	2	2	1	1	1	0	0	0	1	2	0	0	0	2	2	2	1	0	0	2	1	0	0	0	0
2	1	15	1	3	1	1	1	1	2	3	1	2	1	2	0	0	0	3	0	0	1	0	0	0	0	2	0	0	0	0	0	0	0
2	1	17	1	3	1	1	1	3	2	3	1	1	1	0	0	0	0	0	0	0	0	1	0	0	0	0	0	0	0	0	0	0	0
2	1	16	1	3	1	1	1	1	2	3	1	1	1	1	0	0	0	1	1	1	2	1	0	0	2	0	1	0	2	0	0	1	1
2	1	15	1	3	1	1	1	1	2	1	1	1	1	0	0	0	0	0	0	0	2	2	0	0	0	0	0	0	0	0	0	0	0
2	1	16	1	3	1	1	1	1	2	2	1	1	1	0	0	0	1	0	0	0	3	3	0	0	0	0	0	0	0	0	0	2	0
2	1	14	1	3	1	1	1	1	2	4	1	1	1	0	0	0	0	0	0	0	0	0	1	1	0	1	0	0	0	0	0	0	0
2	1	15	1	3	1	1	1	1	2	3	1	2	1	1	0	0	3	0	1	0	0	1	1	0	0	3	1	0	0	0	0	0	0
2	1	14	3	3	1	1	1	1	1	4	1	2	1	0	0	2	0	1	1	1	0	0	1	0	0	0	0	0	0	2	0	0	0
2	1	15	1	3	1	1	1	1	2	4	1	1	1	0	0	2	1	2	1	1	0	1	1	0	0	2	0	0	0	0	1	0	1
2	1	15	1	3	1	1	1	1	2	2	1	3	1	1	0	0	0	0	0	0	0	0	0	0	0	0	0	0	0	0	0	0	0
2	1	14	1	3	2	1	1	1	2	2	1	1	1	1	0	0	0	0	0	0	1	1	0	0	1	1	0	0	0	0	0	0	0
2	1	15	3	3	1	1	1	1	3	2	1	1	1	2	0	0	0	2	2	2	0	2	2	0	0	0	0	0	0	0	1	0	1
2	1	15	1	3	1	1	1	1	2	2	1	2	1	1	0	0	1	2	0	0	1	1	0	0	0	0	0	0	0	0	0	0	1
2	1	15	1	3	1	1	1	1	2	4	1	2	1	3	0	0	0	0	1	0	0	1	0	0	0	1	0	1	0	1	0	1	1
2	1	15	1	3	2	1	1	1	2	3	1	1	1	0	0	0	0	2	0	0	0	0	0	2	0	0	0	0	0	0	0	0	2
2	1	17	1	3	1	1	1	1	3	4	1	2	1	1	2	0	2	2	0	2	0	2	0	2	0	1	0	0	0	0	0	0	0
2	1	15	1	3	1	1	1	1	2	2	1	2	1	1	0	0	0	1	0	0	0	0	1	0	0	0	0	0	0	0	0	0	0
2	1	16	1	3	1	1	1	1	3	3	1	1	1	2	0	2	3	0	0	0	0	0	0	0	0	2	2	0	0	0	0	0	0
2	1	15	1	3	1	1	1	1	2	3	1	1	1	0	0	0	0	1	1	1	0	0	1	3	0	0	0	0	0	0	0	0	0
2	1	15	1	3	1	1	1	1	3	2	1	2	1	0	1	0	0	0	0	0	0	0	0	0	0	1	0	0	0	0	0	0	0
2	1	15	1	3	1	2	1	1	2	2	1	2	1	0	0	0	1	0	0	0	0	0	0	0	0	0	0	0	0	0	0	0	0
2	1	15	1	3	2	1	1	1	2	3	1	1	1	0	0	0	1	0	1	0	1	2	2	0	1	2	0	0	1	0	2	1	0
2	1	15	1	3	1	1	1	1	2	2	1	1	1	1	0	0	2	0	0	0	1	0	0	0	0	0	0	0	0	0	0	0	0
2	1	16	1	3	1	1	1	1	2	2	1	1	1	0	0	0	0	0	0	0	0	0	0	0	0	0	0	0	0	0	0	0	0
2	1	15	1	3	1	1	1	1	2	4	1	2	1	0	0	0	0	0	0	0	0	0	0	0	0	0	0	0	0	0	0	0	0
2	1	14	1	3	1	1	1	1	3	2	1	1	1	0	0	0	3	0	0	0	0	2	0	0	0	3	1	0	0	0	0	0	0
2	1	15	1	3	1	1	1	1	2	2	1	1	1	1	1	0	1	0	0	0	0	2	0	0	0	3	0	0	0	0	0	0	0
2	1	16	1	3	2	2	1	1	3	4	1	2	1	0	0	0	0	0	0	0	0	1	0	0	0	0	0	0	0	0	0	0	0
2	1	14	1	3	1	1	1	1	1	3	1	2	1	1	1	0	0	1	0	0	0	0	0	1	0	2	0	0	0	0	0	0	0
2	1	15	1	3	1	1	1	1	3	2	1	1	1	2	0	1	0	2	0	0	0	1	0	0	0	0	0	0	0	0	0	0	0
2	1	13	1	3	2	2	1	1	2	3	1	2	1	0	0	0	1	0	0	0	0	3	0	0	0	0	0	0	0	0	0	0	0
2	1	14	1	3	1	1	1	1	3	2	1	2	1	1	0	1	1	2	0	0	1	0	1	1	0	0	1	0	0	1	1	0	0
2	1	15	1	3	1	1	1	1	2	2	1	1	1	0	0	0	1	0	0	1	0	2	0	0	0	0	0	0	0	0	0	0	0
2	1	15	1	3	1	1	1	1	3	3	1	2	1	0	0	0	0	0	0	0	0	1	0	0	0	0	0	0	0	0	0	0	1
2	1	16	1	3	1	1	1	1	3	3	1	1	1	2	0	0	0	2	0	0	0	0	0	0	0	0	0	0	0	0	0	0	2
2	1	15	1	3	1	1	1	1	2	3	1	2	1	1	0	0	2	1	0	0	0	1	0	0	0	0	0	0	0	0	0	0	1
2	1	15	1	3	1	1	1	2	3	3	1	1	1	1	0	0	1	1	0	0	0	2	0	0	0	0	0	1	1	2	0	0	2
2	1	14	1	3	1	1	1	1	2	3	1	2	1	0	0	1	3	2	1	2	3	0	0	0	0	2	0	0	0	0	0	0	1
2	1	14	1	3	2	2	1	1	2	2	1	3	1	0	0	1	0	1	0	0	0	0	0	0	0	0	0	0	0	0	0	0	0
2	1	15	1	3	1	1	1	1	3	2	1	2	1	1	0	1	0	1	0	0	1	1	0	0	0	2	0	1	0	2	1	0	1
2	1	15	1	3	1	1	1	1	2	3	1	2	1	2	0	0	2	0	0	0	3	0	0	0	1	0	0	0	0	0	0	1	0
2	1	16	1	3	1	1	1	1	3	2	1	1	1	1	0	0	0	0	0	0	0	2	0	0	0	0	0	0	0	0	0	0	1
2	1	15	1	3	1	1	1	1	2	3	1	1	1	0	0	3	0	2	0	0	0	0	0	2	0	1	3	0	0	0	0	0	3
2	1	14	1	1	1	1	1	1	3	3	1	2	1	0	0	0	1	0	0	0	0	1	0	0	0	0	0	0	0	0	0	0	2
2	1	14	1	1	1	1	1	1	1	4	1	1	1	0	0	0	0	0	0	0	2	0	0	0	0	0	0	0	0	0	0	0	0
2	1	13	1	1	1	1	1	1	3	2	1	3	1	0	0	0	3	0	0	0	0	0	0	0	3	1	0	0	0	0	0	0	0
2	1	14	1	1	1	1	1	1	3	2	1	1	1	2	0	1	1	1	0	0	0	2	0	0	1	2	1	0	1	0	0	0	0
2	1	13	1	1	1	1	1	1	2	2	1	2	1	0	0	0	3	0	0	0	3	0	0	0	3	0	0	0	3	0	0	0	0
2	1	13	1	1	1	1	1	1	3	2	1	1	1	1	1	0	0	2	0	0	0	1	0	0	0	0	0	0	0	0	0	0	0
2	1	13	1	1	1	1	1	1	3	2	1	1	1	1	0	2	3	0	0	0	0	2	0	0	0	0	2	0	0	2	0	0	0
2	1	13	1	1	1	1	2	1	2	2	1	2	1	1	0	0	3	0	0	0	0	0	0	0	0	0	0	0	0	0	0	0	0
2	1	13	1	1	1	2	1	1	2	3	1	1	1	1	2	0	0	1	0	0	3	1	0	0	0	2	0	0	0	0	0	0	0
2	1	12	1	1	1	1	1	1	3	2	1	2	1	2	0	0	1	0	0	0	0	2	0	0	0	0	0	0	0	0	0	0	2
2	1	13	1	1	2	1	1	2	3	4	1	2	1	1	0	0	1	0	0	0	0	1	0	2	0	0	0	0	0	0	0	0	0
2	1	13	1	1	1	1	1	1	2	2	1	2	1	0	0	0	0	0	0	0	0	1	0	0	0	0	0	0	0	0	0	0	0
2	1	13	1	1	1	1	1	1	3	2	1	1	1	0	0	0	0	0	0	0	0	0	3	0	0	0	0	0	0	0	0	0	0
2	1	13	1	1	1	1	1	1	3	2	1	2	1	0	0	0	0	0	0	0	0	1	0	0	0	0	0	0	0	0	0	0	0
2	1	12	1	1	1	1	1	1	3	3	1	2	1	0	0	0	0	0	0	0	0	0	0	0	0	0	0	0	0	0	0	0	0
2	1	13	1	1	1	1	1	1	2	2	1	2	1	0	0	0	0	0	0	0	0	1	0	0	0	0	0	0	0	0	0	0	0
2	1	13	1	1	1	1	1	1	2	1	1	2	1	2	0	0	0	2	0	0	0	2	0	0	0	0	0	0	0	0	0	0	2
2	1	13	1	1	1	1	1	1	2	1	1	2	1	2	0	0	1	2	0	0	0	2	0	0	0	0	0	0	0	0	0	1	2
2	1	14	1	1	1	1	1	1	3	2	1	2	1	0	0	0	2	0	2	0	0	1	0	0	0	0	1	0	1	0	2	0	0
2	1	13	1	1	1	1	1	1	3	3	1	1	1	0	0	0	1	2	0	0	0	1	0	0	0	0	1	0	0	2	1	0	1
2	1	13	1	1	1	1	1	1	3	2	1	3	1	2	1	1	2	0	0	0	0	2	0	0	0	0	0	0	1	0	0	0	0
2	1	13	1	1	1	1	1	1	3	2	1	2	1	2	0	1	0	1	1	0	0	2	0	2	0	0	0	0	0	0	0	0	0
2	1	14	1	1	1	1	1	1	3	2	1	1	1	0	0	0	1	2	0	0	0	1	2	0	0	0	0	0	0	0	2	0	0
2	1	13	1	1	1	1	1	1	3	2	1	2	1	1	0	0	3	2	0	0	0	0	1	0	0	1	1	0	0	0	1	1	1
2	1	14	1	1	1	1	1	1	3	2	1	2	1	1	0	0	0	0	0	0	0	2	0	0	0	0	0	0	0	0	0	0	0
2	1	14	1	1	1	1	1	1	3	1	1	3	1	0	0	0	3	0	0	0	3	0	0	0	3	0	0	0	3	0	0	0	0
2	1	14	1	1	1	1	1	1	3	2	1	2	1	2	0	0	0	0	0	0	0	3	0	0	0	2	0	0	0	0	0	0	0
2	1	14	2	1	1	1	1	1	3	3	1	2	1	1	0	0	0	0	0	0	0	0	0	0	0	0	0	0	0	0	0	0	0
2	1	12	1	1	1	1	1	1	2	2	1	1	1	2	0	0	0	1	0	0	3	0	0	0	0	0	0	0	0	0	0	0	0
2	1	14	1	1	1	1	1	1	2	2	1	2	1	0	0	0	0	1	0	1	0	3	0	0	0	0	0	0	0	0	0	0	0
2	1	13	1	1	1	1	1	1	3	3	1	2	1	0	0	0	0	0	0	0	0	2	2	0	0	2	1	0	0	1	0	0	1
2	1	12	1	1	1	1	1	1	2	2	1	2	1	0	0	0	1	1	0	0	3	1	0	0	0	1	0	0	0	0	0	0	0
2	1	12	1	1	1	1	1	1	3	2	1	1	1	0	0	0	0	2	0	0	1	2	0	0	1	2	0	0	1	0	2	0	0
2	1	13	1	1	1	1	1	1	2	2	1	2	1	0	1	0	1	0	0	0	0	1	0	1	0	1	0	0	0	0	1	0	0
2	1	13	1	1	1	1	1	1	3	3	1	2	1	2	2	0	0	2	0	2	0	1	0	1	1	2	2	0	0	0	0	0	0
2	1	14	1	1	1	1	1	1	3	4	1	3	1	0	0	0	3	1	0	0	0	0	0	0	0	3	0	0	0	0	0	0	0
2	1	13	1	1	1	1	1	1	3	2	1	2	1	0	0	3	2	0	0	0	0	0	0	0	0	0	0	0	0	0	0	0	0
2	1	13	1	1	1	1	1	1	3	2	1	1	1	1	1	1	3	2	0	0	0	0	0	0	0	0	0	0	0	0	0	0	0
2	1	14	1	1	1	1	1	1	2	2	1	2	1	0	1	0	0	1	0	0	0	1	0	0	0	0	0	0	0	0	0	0	1
2	1	13	1	1	1	1	1	1	3	2	1	1	1	0	2	0	0	0	0	0	0	0	0	0	0	0	0	0	0	0	0	0	0
2	1	13	1	1	1	1	1	1	3	3	1	2	1	1	0	0	3	0	0	0	1	0	0	1	1	3	0	0	1	0	0	0	0
2	1	13	1	1	1	1	1	1	2	2	1	1	1	0	0	0	3	2	0	0	0	0	0	0	1	1	3	0	3	0	0	0	0
2	1	13	1	1	1	1	1	1	3	2	1	2	1	0	0	0	0	0	0	0	0	1	0	0	0	0	0	0	0	0	0	0	0
2	1	13	1	1	1	1	1	1	3	3	1	1	1	1	0	0	1	1	0	0	0	1	2	0	0	0	1	1	0	1	0	0	2
2	1	13	1	1	1	1	1	1	3	3	1	3	1	1	0	0	1	2	0	0	0	1	0	0	0	0	0	0	0	0	0	0	0
2	1	14	1	1	1	1	1	1	3	3	1	2	1	1	0	0	2	1	1	1	2	1	0	1	0	0	0	0	2	0	1	0	0
2	1	13	1	1	1	1	1	1	2	2	1	1	1	0	0	0	3	0	0	0	3	0	0	0	3	0	0	0	3	0	0	0	0
2	1	13	1	1	1	1	1	1	2	2	1	2	1	2	0	0	1	1	0	0	0	2	0	0	0	1	0	0	0	2	0	0	0
2	1	13	1	1	1	1	1	1	2	2	1	1	1	0	0	0	3	0	0	0	3	0	0	0	2	0	0	0	0	0	0	0	0
2	1	12	1	1	1	1	1	1	3	3	1	2	1	0	0	0	0	0	0	0	0	1	0	0	0	0	0	0	0	0	0	0	0
2	1	13	1	1	1	1	1	1	2	3	1	2	1	1	1	1	1	1	1	1	0	1	0	0	1	0	1	0	1	1	1	0	1
2	1	13	3	1	1	1	1	2	3	2	1	1	1	2	2	2	3	0	0	0	3	0	0	0	1	0	0	0	1	0	0	0	0
2	1	13	1	1	1	1	1	1	3	3	1	1	1	1	0	0	1	1	1	1	0	1	0	0	0	1	1	1	0	0	1	2	0
2	1	13	1	1	1	1	1	1	3	2	1	2	1	0	0	0	0	3	0	0	0	0	0	0	0	0	0	0	0	0	0	0	3
2	1	12	1	1	1	1	1	1	2	2	1	2	1	2	0	0	0	2	0	0	0	2	2	2	0	0	0	0	0	0	0	0	0
2	1	14	1	1	1	1	1	1	2	3	1	2	1	1	0	0	0	0	3	0	0	2	1	0	0	0	0	0	0	0	0	0	0
2	1	13	1	1	1	1	1	1	2	2	1	1	1	0	0	1	1	2	1	0	1	1	1	1	0	1	0	0	0	2	2	1	0
2	1	14	1	1	1	1	1	1	3	2	1	1	1	0	0	0	3	2	0	0	0	3	2	0	0	0	0	0	0	0	0	0	2
2	1	13	1	1	1	1	1	1	3	3	1	2	1	2	0	0	1	0	0	0	3	1	0	0	0	0	0	0	0	0	0	0	0
2	1	12	1	1	1	1	1	1	2	2	1	2	1	1	0	0	0	0	0	0	0	2	2	0	0	0	0	0	0	0	0	0	0
2	1	13	1	1	1	1	1	1	2	3	1	2	1	1	0	0	1	0	0	0	1	1	0	0	1	3	0	0	0	0	0	0	0
2	1	14	1	1	1	1	1	2	2	2	1	2	1	1	0	0	2	1	0	0	0	2	0	0	0	1	0	0	0	0	0	0	1
2	1	14	1	1	1	1	1	1	3	2	1	3	1	0	0	2	1	0	0	0	3	0	0	2	0	2	0	0	0	0	0	0	0
2	1	13	1	1	1	1	1	2	2	2	1	1	1	0	0	0	1	0	0	0	1	2	0	0	0	1	0	0	0	0	0	0	0
2	1	13	3	1	1	1	1	1	3	2	1	3	1	0	0	0	0	0	0	0	0	0	0	0	0	1	0	0	0	0	0	0	0
2	1	13	1	1	1	1	1	1	3	2	1	3	1	2	0	0	0	1	0	0	0	2	0	0	0	0	0	0	0	0	0	0	0
2	1	13	1	1	1	1	1	1	2	2	1	2	1	1	3	1	0	2	0	0	0	2	1	2	0	0	0	1	0	0	0	0	0
2	1	13	1	1	1	1	1	2	3	2	1	1	1	1	0	0	1	1	0	1	0	0	0	0	0	2	0	0	0	0	0	0	1
2	1	14	1	1	1	1	1	1	2	2	1	2	1	1	1	0	1	0	0	0	0	0	0	0	0	0	0	0	0	0	0	0	0
2	1	13	1	1	1	1	1	1	3	2	1	2	1	1	0	0	1	1	0	0	0	1	0	0	0	0	0	0	0	0	0	0	0
2	1	12	1	1	1	1	1	1	3	4	1	3	1	0	0	0	1	0	0	0	0	1	0	0	0	0	0	0	0	0	0	0	0
2	1	14	1	1	1	1	1	2	2	2	1	2	1	1	0	0	0	0	0	0	0	0	0	0	0	0	0	0	0	0	0	0	0
2	1	13	1	1	1	1	1	1	3	4	1	3	1	0	0	0	3	0	0	0	1	2	0	0	0	3	0	0	0	0	0	0	0
2	1	13	1	1	1	1	1	1	3	2	1	2	1	2	0	0	1	0	0	0	0	1	2	0	0	0	0	0	0	0	0	0	0
2	1	13	1	1	1	1	1	2	3	2	1	3	1	2	0	0	1	0	0	0	0	1	0	0	0	0	0	0	0	0	0	0	0
2	1	12	3	1	1	1	1	1	2	3	1	2	1	0	0	0	0	0	0	0	0	2	0	0	0	0	0	0	0	0	0	0	0
2	1	13	3	1	2	1	1	1	2	4	1	1	1	2	0	0	0	2	1	0	0	0	0	0	0	0	0	0	0	0	0	0	0
2	1	14	1	1	1	1	1	1	2	2	1	2	1	1	0	0	3	0	0	0	0	0	0	0	0	0	0	0	0	0	0	0	0
2	1	13	1	1	1	1	1	1	2	2	1	2	1	0	0	0	3	0	0	0	3	0	0	0	0	0	3	0	0	0	0	0	0
2	1	13	1	1	1	1	1	1	3	3	1	1	1	0	0	0	1	0	0	0	0	0	0	0	2	2	0	0	1	0	0	0	0
2	1	13	1	1	1	1	1	1	3	2	1	3	1	1	0	0	2	1	0	0	0	1	0	0	0	0	0	0	0	0	0	0	0
2	1	13	1	1	1	1	1	1	3	2	1	2	1	2	2	2	1	2	0	2	0	0	0	0	0	0	0	0	0	0	0	0	0
2	1	13	1	1	1	1	1	1	2	2	1	2	1	0	2	0	0	1	0	0	0	2	0	0	0	0	0	0	0	0	0	0	1
2	1	14	1	1	1	1	1	1	3	3	1	2	1	0	0	0	2	0	0	0	0	0	0	0	0	0	0	0	0	0	0	0	0
2	1	12	1	1	1	1	1	1	2	3	1	1	1	0	0	0	1	2	0	0	2	2	0	1	1	0	0	2	0	0	0	0	0
2	1	13	1	1	1	1	1	1	2	3	1	2	1	1	0	0	0	0	0	0	3	0	0	0	0	1	0	0	0	0	0	0	0
2	1	13	1	1	1	1	1	1	2	2	1	2	1	0	0	0	1	1	1	0	0	0	0	0	0	0	0	0	0	0	0	0	1
2	1	13	1	1	1	1	1	1	2	3	1	2	1	0	0	0	0	0	0	0	0	0	0	0	0	0	0	0	0	0	0	0	0
2	1	13	1	1	1	1	1	1	3	2	1	1	1	1	2	0	1	0	1	0	1	1	0	0	1	2	0	0	0	0	0	0	0
2	1	12	1	1	1	1	1	1	3	2	1	2	1	0	1	0	3	1	0	1	0	2	1	0	0	1	0	1	0	0	0	0	0
2	1	12	1	1	1	1	1	1	2	3	1	2	1	1	0	0	1	2	0	1	0	0	0	2	0	0	0	0	0	0	0	0	0
2	1	13	1	1	1	1	1	1	3	3	1	2	1	2	2	0	1	2	0	0	1	2	1	0	0	2	0	0	0	0	0	0	0
2	1	13	1	1	1	1	1	1	3	4	1	1	1	0	0	0	0	3	0	0	0	3	0	0	0	0	0	0	0	0	0	0	0
2	1	12	1	1	1	1	1	1	3	2	1	2	1	0	0	0	2	0	0	0	0	0	0	0	0	0	0	0	0	0	0	0	0
2	1	14	1	1	1	1	1	1	2	3	1	2	1	0	0	0	2	0	0	0	0	0	0	0	0	0	0	0	0	0	0	0	0
2	1	14	1	1	1	1	1	1	3	3	1	2	1	0	0	0	1	0	0	0	0	1	0	0	0	1	0	0	0	0	0	0	0
2	1	13	1	1	1	1	1	1	3	3	1	3	1	0	0	0	1	1	0	0	0	2	0	0	0	2	0	0	0	0	0	0	0
2	1	14	1	1	1	1	1	1	3	2	1	1	1	1	0	0	0	1	0	0	0	1	0	0	0	0	0	0	0	0	0	0	0
2	1	13	1	1	1	1	1	1	2	2	1	2	1	0	0	0	0	0	0	0	0	0	0	0	0	0	0	0	0	0	0	0	0
2	1	15	3	1	1	1	1	1	3	2	1	1	1	2	2	2	2	2	0	0	1	1	0	0	0	2	0	0	0	0	0	0	0
2	1	13	1	1	1	1	1	1	2	2	1	2	1	0	0	0	3	0	0	0	3	0	0	0	0	0	0	0	0	0	0	0	0
2	1	15	1	1	1	1	1	1	3	2	1	3	1	1	1	0	0	1	0	0	0	1	0	0	0	0	0	0	0	0	0	0	0
2	1	14	1	1	1	1	1	1	3	3	1	2	1	0	0	0	3	0	0	0	2	0	0	0	0	0	0	0	3	0	0	0	0
2	1	14	1	1	1	1	1	1	3	2	1	2	1	0	0	0	0	0	0	0	0	0	0	0	0	0	0	0	0	0	0	0	0
2	1	13	1	1	1	1	1	1	2	2	1	2	1	0	0	0	0	0	0	0	0	1	1	0	0	0	0	0	0	0	0	0	0
2	1	13	1	1	1	1	1	2	2	2	1	2	1	0	0	0	0	2	0	0	0	0	0	0	0	0	0	0	0	0	0	0	0
2	1	14	1	1	1	1	1	1	3	3	1	2	1	2	0	0	0	2	0	2	0	0	2	0	0	0	0	0	0	0	0	0	0
2	1	13	1	1	1	1	1	1	2	2	1	2	1	0	0	0	0	0	0	0	0	3	0	0	0	2	0	0	0	0	0	0	0
2	1	13	1	1	1	1	1	1	2	2	1	2	1	0	0	0	1	2	0	0	0	0	0	0	0	0	0	0	0	0	0	0	0
2	1	13	1	1	1	1	1	1	3	2	1	2	1	1	0	0	0	3	0	0	0	1	0	0	0	0	0	0	0	0	0	0	0
2	1	13	1	1	1	1	1	1	3	2	1	3	1	0	0	0	1	0	0	0	0	1	0	0	0	0	0	0	0	0	0	0	0
2	1	14	1	1	1	1	1	1	3	2	1	1	1	2	0	0	0	0	0	0	0	0	0	0	0	0	0	0	0	0	0	0	0
2	1	12	1	1	1	1	1	3	3	2	1	1	1	1	0	0	1	0	0	0	0	0	1	0	0	2	0	0	0	0	0	0	1
2	1	13	1	1	1	1	1	1	3	2	1	2	1	0	0	0	3	0	0	0	0	0	0	0	0	0	0	0	0	0	0	0	0
2	1	13	1	1	1	1	1	1	2	2	1	2	1	1	2	0	1	1	0	0	0	2	0	0	2	0	2	0	2	0	0	1	1
2	1	13	1	1	1	1	1	1	2	3	1	2	1	0	0	0	2	1	0	0	0	0	0	0	0	0	0	0	0	0	0	0	0
2	1	14	1	1	1	1	1	1	3	3	1	2	1	1	0	0	0	1	0	0	0	2	1	0	0	2	2	0	0	2	2	0	2
2	1	12	1	1	1	1	1	2	3	2	1	1	1	0	0	0	1	0	0	0	0	0	0	0	0	1	0	0	0	0	0	0	0
2	1	13	1	1	1	1	1	1	2	3	1	2	1	0	0	0	3	0	0	0	0	0	0	0	0	0	0	0	0	0	0	0	0
2	1	14	1	1	1	1	1	1	3	2	1	2	1	1	0	0	1	2	0	0	0	2	0	0	0	0	0	2	0	0	0	0	2
2	1	14	1	1	1	1	1	1	3	2	1	2	1	2	2	1	0	2	0	0	0	1	0	0	0	1	0	0	0	0	0	1	2
2	1	13	1	1	1	1	1	1	3	2	1	3	1	0	0	0	1	0	0	0	0	0	0	0	0	0	0	0	0	0	0	0	0
2	1	14	1	1	1	1	1	1	3	2	1	2	1	2	0	0	0	2	0	0	0	0	0	0	0	0	0	0	0	0	0	0	0
2	1	13	1	1	1	1	1	1	3	3	1	2	1	0	0	0	3	0	0	0	3	0	0	0	1	2	0	0	0	0	0	0	0
2	1	14	1	1	1	1	1	1	2	3	1	1	1	0	0	0	3	2	0	0	1	0	0	0	3	0	0	0	3	0	0	0	0
2	1	14	1	1	1	1	1	1	3	3	1	2	1	0	0	0	0	2	0	0	0	0	0	0	0	0	0	0	0	0	0	0	0
2	1	13	1	1	1	1	1	1	3	1	1	1	1	1	2	1	1	1	0	0	0	1	0	2	0	1	0	0	0	0	0	0	0
2	1	13	1	1	1	1	1	1	2	2	1	1	1	2	0	0	2	1	0	0	1	2	0	0	0	2	0	0	0	0	0	0	0
2	1	14	1	1	1	1	1	1	3	1	1	1	1	2	0	0	0	2	0	0	0	2	0	0	0	2	0	0	0	0	0	0	0
2	1	13	3	1	1	1	1	1	3	3	1	1	1	2	1	0	0	0	0	0	0	2	0	0	0	2	2	1	0	0	0	0	0
2	1	13	1	1	2	2	1	1	3	2	1	1	1	0	0	0	3	2	0	0	3	0	0	0	3	0	0	0	3	0	0	0	0
2	1	13	1	1	1	1	1	1	2	3	1	1	1	2	0	0	1	0	0	0	0	2	0	0	0	0	0	0	0	0	0	0	0
2	1	14	1	1	1	1	1	2	2	3	1	1	1	0	2	0	3	2	1	0	0	0	0	0	0	2	0	0	0	0	0	0	1
2	1	14	1	1	1	1	1	2	2	3	1	1	1	0	1	0	1	0	0	0	0	0	0	1	0	1	0	0	0	0	0	0	1
2	1	13	1	1	1	1	1	1	2	4	1	2	1	1	0	0	0	1	0	0	0	3	0	0	0	0	0	0	0	0	0	0	0
2	1	13	1	1	1	1	1	2	2	3	1	1	1	0	0	0	3	0	0	0	1	2	0	0	1	0	0	0	0	0	0	0	0
2	1	13	1	1	1	1	1	1	2	3	1	1	1	1	1	0	2	1	1	1	2	1	1	0	0	0	0	0	0	0	0	0	0
2	1	13	1	1	1	1	1	1	2	2	1	3	1	0	0	0	3	0	0	0	0	1	0	0	0	0	0	0	0	0	0	0	0
2	1	13	1	1	1	1	1	1	2	4	1	1	1	0	0	0	3	0	0	0	0	0	0	0	3	0	0	1	2	0	0	0	0
2	1	15	1	1	1	1	1	1	3	3	1	2	1	1	0	0	3	0	0	0	2	1	0	0	0	1	0	0	0	0	0	0	2
2	1	14	1	1	1	1	1	2	2	4	1	3	1	1	0	0	3	0	0	0	3	0	0	0	0	0	0	0	1	0	0	0	0
2	1	13	1	1	1	1	1	2	3	2	1	1	1	0	0	0	0	0	0	0	0	0	0	0	0	0	0	0	0	0	0	0	0
2	1	14	1	1	1	1	1	1	3	2	1	2	1	1	0	0	1	0	0	0	0	2	0	0	0	0	0	0	0	0	0	0	2
2	1	14	1	1	1	1	1	1	3	2	1	3	1	0	0	0	3	0	0	0	0	2	1	0	0	0	0	0	0	0	0	0	0
2	1	13	1	1	1	1	1	1	3	3	1	1	1	0	0	0	1	0	0	0	0	0	0	0	0	0	0	0	0	0	0	0	0
2	1	14	1	1	1	1	1	1	3	2	1	3	1	0	0	0	0	0	0	0	0	1	0	0	0	0	0	0	0	0	0	0	0
2	1	14	1	1	1	1	1	1	3	2	1	3	1	0	0	0	0	0	0	0	0	1	0	0	0	0	0	0	0	0	0	0	0
2	1	13	1	1	1	1	1	1	3	2	1	2	1	2	0	0	0	0	0	0	0	2	0	0	0	1	1	0	0	0	0	0	0
2	1	13	1	1	1	1	1	1	3	3	1	2	1	2	0	0	3	0	0	0	1	2	0	2	0	0	0	0	1	0	0	0	0
2	1	14	1	1	1	1	1	1	3	3	1	3	1	2	2	0	1	2	0	0	0	2	0	0	0	0	0	0	0	0	0	0	0
2	1	13	2	1	1	1	1	1	3	2	1	3	1	0	0	0	0	0	0	0	0	0	0	0	0	0	0	0	0	0	0	0	0
2	1	13	1	1	1	1	1	1	3	2	1	2	1	0	0	0	3	0	0	0	0	3	1	0	0	3	0	0	0	0	0	0	0
2	1	13	1	1	1	1	1	3	3	4	1	2	1	0	0	0	3	0	0	0	3	0	0	0	3	0	0	0	3	0	0	0	0
2	1	13	1	1	1	1	1	1	2	2	1	1	1	0	0	0	0	0	0	0	0	1	0	0	0	0	0	0	0	0	0	0	0
2	1	13	1	1	1	1	1	1	3	2	1	2	1	0	0	0	0	3	0	0	0	3	0	0	0	0	0	3	0	0	0	0	0
2	1	13	1	1	1	1	1	1	3	2	1	3	1	1	0	0	0	2	0	0	0	0	0	0	0	0	0	0	0	0	0	0	0
2	1	14	1	1	1	1	1	1	3	2	1	2	1	0	0	0	0	0	0	0	0	2	0	0	0	0	0	0	0	0	0	0	0
2	1	14	1	1	1	1	1	1	3	3	1	1	1	0	0	0	2	0	0	0	3	0	0	0	0	0	0	0	0	0	0	0	0
2	1	15	1	1	1	1	1	1	3	3	1	2	1	0	2	0	0	0	0	0	0	0	0	0	0	0	0	0	0	0	0	0	0
2	1	12	1	1	1	1	1	2	2	3	1	1	1	1	0	0	2	2	0	0	1	1	0	1	1	1	0	2	1	0	0	1	0
2	1	13	1	1	1	1	1	2	2	3	1	1	1	0	0	0	0	2	0	0	1	2	1	2	0	1	1	2	0	0	0	1	1
2	1	13	1	1	1	1	1	1	3	3	1	2	1	2	0	2	1	2	0	2	0	2	0	0	0	2	0	0	0	0	0	0	2
2	1	13	2	1	1	1	1	1	2	3	1	1	1	0	0	0	1	1	0	1	0	1	0	1	0	1	3	0	0	0	0	0	1
2	1	13	1	1	1	1	1	1	2	3	1	2	1	0	0	0	0	0	0	0	0	1	0	0	0	0	0	0	0	0	0	0	0
2	1	14	1	1	1	1	1	1	2	3	1	2	1	1	0	0	0	0	0	0	0	1	0	0	0	0	1	0	0	0	0	0	0
2	1	12	1	1	1	1	1	1	3	3	1	1	1	2	0	0	3	0	0	0	3	0	0	0	0	0	0	0	0	0	0	0	0
2	1	14	1	1	1	1	1	1	2	3	1	1	1	0	0	0	3	0	0	0	0	0	0	0	0	0	0	0	0	0	0	0	0
2	1	14	1	1	1	1	1	1	2	2	1	2	1	0	0	0	3	0	0	0	0	0	0	0	0	2	0	0	0	0	0	0	0
2	1	12	1	1	1	1	1	1	3	2	1	1	1	0	0	0	3	1	0	0	3	1	0	2	0	0	0	0	0	0	0	0	0
2	1	13	1	1	1	1	1	1	2	2	1	2	1	0	0	0	1	0	0	0	0	0	0	0	0	1	0	0	0	0	0	0	0
2	1	13	1	1	1	2	1	1	2	2	1	1	1	1	0	2	3	1	2	0	0	2	1	0	0	0	2	0	0	0	0	0	0
2	1	13	1	1	1	1	1	1	2	2	1	2	1	0	0	0	1	0	0	0	3	0	0	0	0	1	0	0	0	0	0	0	0
2	1	13	1	1	1	1	1	1	3	3	1	1	1	0	0	0	3	2	0	0	3	2	2	0	1	0	0	0	1	0	0	0	0
2	1	13	2	1	1	1	1	1	3	3	1	2	1	0	0	0	3	0	0	0	3	0	0	0	0	0	0	0	0	0	0	0	0
2	1	13	1	1	1	1	1	1	3	3	1	2	1	2	0	0	1	0	0	0	0	0	0	0	0	0	0	0	0	0	0	0	0
2	1	13	1	1	1	1	1	3	2	3	1	1	1	2	2	0	1	0	0	0	0	0	0	0	0	3	3	0	0	0	0	0	0
2	1	13	1	1	1	1	1	1	3	3	1	1	1	2	0	0	1	0	0	0	0	0	0	0	1	0	0	0	1	0	0	0	0
2	1	12	1	1	1	1	2	1	2	2	1	2	1	0	0	0	3	0	0	0	2	1	0	0	0	0	0	0	0	0	0	0	0
2	1	12	1	1	2	2	1	1	3	3	1	2	1	0	0	0	1	0	0	0	0	0	0	0	0	0	0	0	0	0	0	0	0
2	1	13	1	1	1	1	1	1	3	3	1	1	1	0	0	0	0	1	0	0	2	0	2	0	1	0	0	0	2	0	0	0	0
2	1	12	1	1	1	1	1	1	2	2	1	2	1	0	0	0	3	0	0	0	3	0	0	0	0	0	0	0	3	0	0	0	0
2	1	13	1	1	1	1	1	1	2	2	1	2	1	0	0	0	3	0	0	0	0	0	0	0	0	0	0	0	0	0	0	0	0
2	1	13	1	1	1	1	1	1	2	2	1	2	1	1	0	0	1	2	0	0	0	2	0	0	0	0	0	0	0	0	0	0	0
2	1	14	1	1	1	1	1	1	2	3	1	1	1	2	0	0	3	0	0	0	0	2	0	0	0	0	0	0	0	0	0	0	0
2	1	13	3	1	1	1	1	1	3	3	1	2	1	0	0	0	0	0	0	0	3	0	0	0	0	0	0	0	0	0	0	0	0
2	1	12	1	1	1	1	1	1	2	3	1	1	1	1	1	0	1	2	0	1	0	2	0	0	0	1	0	0	0	2	2	0	0
2	1	14	1	1	1	1	1	1	3	3	1	2	1	0	0	0	0	0	0	0	0	2	0	0	0	0	0	1	0	0	1	0	0
2	1	14	1	1	1	1	1	1	2	2	1	2	1	1	0	0	3	1	0	1	0	1	0	1	0	0	0	0	0	0	0	0	0
2	1	13	1	1	1	1	1	1	3	2	1	1	1	0	0	0	2	0	0	0	0	0	0	0	0	1	1	0	1	0	0	0	0
2	1	13	1	1	1	1	1	1	2	1	1	2	1	0	2	0	1	0	0	0	0	2	0	0	0	0	0	0	0	0	0	0	0
2	1	13	1	1	1	1	1	1	2	2	1	1	1	1	0	0	0	1	0	0	3	2	1	0	0	1	0	0	0	1	0	0	1
2	1	14	1	1	1	1	1	1	2	4	1	2	1	0	0	0	0	0	0	0	0	0	0	0	0	0	0	0	0	2	0	0	0
2	1	13	1	1	1	1	1	1	3	4	1	2	1	0	0	0	0	1	0	0	0	0	0	0	0	0	2	0	0	0	0	0	0
2	1	14	1	1	1	1	1	1	3	2	1	3	1	0	2	0	1	2	0	0	0	0	0	0	0	0	0	0	0	0	0	0	0
2	1	13	1	1	1	1	1	1	3	2	1	3	1	1	0	0	0	2	0	0	0	1	0	0	0	0	0	0	0	0	0	0	2
2	1	14	1	1	1	1	1	1	3	3	1	2	1	1	0	0	1	0	0	0	3	0	0	0	0	0	0	0	0	0	0	0	0
2	1	14	1	1	1	1	1	1	3	3	1	1	1	0	0	0	1	0	0	0	1	1	0	0	1	0	0	0	1	0	0	0	0
2	1	13	1	1	1	1	1	1	3	2	1	2	1	0	2	0	1	2	1	0	0	1	0	0	0	0	0	0	0	0	0	0	0
2	1	14	1	1	1	1	1	1	2	3	1	2	1	1	0	0	0	2	0	0	0	2	0	0	0	0	0	0	0	0	0	0	0
2	1	14	1	1	1	1	1	1	2	2	1	2	1	0	0	0	0	1	1	1	0	1	0	1	0	0	0	0	0	1	0	0	1
2	1	13	1	1	1	1	1	1	2	2	1	1	1	0	0	0	2	2	0	0	2	2	0	0	0	2	0	0	0	0	0	0	0
2	1	13	1	1	1	1	1	1	2	3	1	1	1	1	0	0	1	1	0	0	0	2	1	0	0	2	0	0	0	0	0	0	2
2	1	13	1	1	1	1	1	1	3	3	1	2	1	0	0	0	0	0	0	0	0	0	0	0	0	0	0	0	0	0	0	0	0
2	1	13	1	1	1	1	1	1	3	2	1	2	1	1	0	0	1	2	0	0	0	0	0	0	1	0	0	0	1	0	0	0	0
2	1	12	1	1	1	1	1	1	3	3	1	2	1	0	0	0	0	0	0	0	3	0	0	0	0	0	0	0	0	0	0	0	0
2	1	13	1	1	1	1	1	1	3	4	1	1	1	1	0	0	1	2	0	0	0	1	2	1	0	2	0	0	0	1	0	0	0
2	1	13	1	1	1	1	1	1	3	3	1	3	1	0	2	2	1	1	0	0	0	1	0	0	0	1	2	0	0	0	0	0	0
2	1	15	1	1	1	1	1	1	2	2	1	1	1	0	0	0	1	0	0	0	0	2	0	0	0	1	0	0	0	0	0	0	2
2	1	13	1	1	1	1	1	1	3	2	1	1	1	0	0	0	0	2	0	0	3	0	0	0	0	2	0	0	0	0	0	0	0
2	1	14	2	1	1	1	1	2	3	4	1	2	1	0	0	0	3	1	0	0	3	0	0	1	1	0	0	0	1	0	0	1	1
2	1	11	1	1	1	1	1	1	3	1	1	2	1	0	0	1	0	1	0	0	0	2	2	0	0	0	0	0	0	0	0	0	2
2	1	14	2	1	1	1	1	2	3	4	1	2	1	0	0	0	0	0	0	0	3	0	0	1	0	0	0	0	0	0	0	0	0
2	1	12	3	1	1	1	1	1	3	3	1	2	1	0	0	0	2	1	0	0	0	0	0	0	0	0	0	0	0	0	0	0	0
2	1	12	1	1	1	1	1	1	2	2	1	2	1	0	1	0	1	0	0	0	0	3	0	0	0	1	0	0	0	0	0	0	0
2	1	13	1	1	1	1	1	1	2	3	1	1	1	0	0	0	3	0	0	0	0	0	0	0	0	0	0	0	0	0	0	0	0
2	1	14	1	1	1	1	1	1	3	2	1	1	1	2	0	0	0	2	0	0	0	2	0	0	0	0	2	0	0	0	0	0	0
2	1	13	1	1	1	1	1	1	2	3	1	3	1	0	0	0	1	0	0	0	0	0	0	0	0	0	0	0	0	0	0	0	0
2	1	13	1	1	1	1	1	2	2	2	1	2	1	0	0	0	0	1	0	1	1	1	1	0	0	0	0	0	0	0	0	0	1
2	1	12	1	1	1	1	1	1	2	2	1	1	1	0	0	0	0	0	0	0	0	2	0	2	0	0	0	0	0	0	0	0	0
2	1	14	1	1	1	1	1	1	3	3	1	2	1	1	0	0	0	2	0	0	0	1	0	0	0	0	0	0	0	0	0	0	1
2	1	13	1	1	1	1	1	2	3	2	1	2	1	0	0	0	0	3	0	0	0	0	0	0	3	0	0	0	0	0	0	0	0
2	1	12	1	1	2	1	1	1	3	2	1	3	1	0	0	0	0	0	0	0	0	2	0	0	0	0	0	0	0	0	0	0	0
2	1	13	1	1	1	1	1	2	3	2	1	2	1	1	0	0	0	1	1	1	3	0	1	0	0	0	0	0	0	0	0	0	0
2	1	13	1	1	1	1	1	1	3	2	1	1	1	0	0	0	0	2	0	0	0	0	0	0	0	0	0	0	0	0	0	0	0
2	1	13	1	1	1	1	1	1	2	2	1	1	1	2	0	0	0	2	0	0	0	2	0	0	0	0	0	0	0	0	0	0	0
2	1	13	1	1	1	1	1	1	2	2	1	1	1	0	0	0	0	0	0	0	3	0	0	0	0	0	0	0	0	0	0	0	0
2	1	12	1	1	1	1	1	1	2	2	1	1	1	0	0	0	3	0	0	0	3	0	0	3	3	1	0	0	0	0	0	0	0
2	1	13	1	1	1	1	1	2	3	2	1	1	1	3	0	0	0	2	0	0	0	2	0	0	0	3	3	0	2	0	0	0	0
2	1	13	1	1	2	2	1	1	2	2	1	2	1	0	0	0	0	0	0	0	0	0	0	0	0	0	0	0	0	0	0	0	0
2	1	13	1	1	1	1	1	1	2	3	1	2	1	0	0	0	0	0	0	0	0	0	0	0	0	0	0	0	0	0	0	0	0
2	1	12	3	1	1	1	1	1	3	2	1	2	1	0	0	0	0	0	0	0	0	0	0	0	0	0	0	0	0	0	0	0	0
2	1	12	1	1	1	1	1	1	3	2	1	1	1	0	0	0	0	0	0	0	0	1	0	0	0	0	0	0	0	0	0	0	0
2	1	12	1	1	1	1	2	1	3	2	1	2	1	1	0	0	3	0	0	0	0	2	0	0	0	0	0	1	0	2	2	1	1
2	1	11	1	1	1	1	1	1	2	2	1	2	1	0	0	0	0	0	0	0	1	1	0	0	0	1	0	0	0	0	0	0	0
2	1	11	1	1	1	1	1	1	3	3	1	2	1	0	0	0	0	0	0	0	0	0	0	0	0	0	0	0	0	0	0	0	0
2	1	14	1	1	1	1	1	1	2	2	1	3	1	0	0	0	0	0	0	0	0	1	0	0	0	0	0	0	0	0	0	0	0
2	1	13	1	1	1	1	1	2	3	2	1	3	1	1	0	0	0	0	0	0	0	2	0	0	0	2	1	0	0	0	0	0	0
2	1	13	1	1	1	1	1	1	3	3	1	1	1	2	2	0	0	1	0	0	0	2	0	0	0	2	0	0	0	0	0	1	2
2	1	12	1	1	1	1	1	1	2	3	1	1	1	0	0	0	0	0	0	0	0	0	0	0	0	0	0	0	0	0	0	0	0
2	1	13	1	1	1	1	1	1	3	3	1	1	1	0	0	0	0	2	0	0	0	2	0	2	0	2	0	0	0	0	0	2	2
2	1	13	1	1	1	1	1	2	2	4	1	2	1	2	0	0	1	1	0	0	0	0	0	0	0	0	0	0	0	2	0	0	0
2	1	14	1	1	1	1	1	1	2	2	1	2	1	0	0	0	0	1	0	0	0	1	0	0	1	1	0	0	0	0	0	0	1
2	1	12	1	1	1	1	1	1	3	2	1	2	1	0	0	0	0	3	0	0	1	0	0	1	0	0	1	1	0	0	0	0	0
2	1	11	1	1	1	1	1	1	2	2	1	2	1	1	0	0	0	0	0	0	3	0	0	0	0	0	0	0	0	0	0	0	0
2	1	11	1	1	1	1	1	1	2	2	1	2	1	0	0	0	2	0	0	0	0	0	0	0	0	0	0	0	0	0	0	0	0
2	1	13	1	1	1	1	1	1	3	2	1	2	1	0	0	0	2	2	0	0	1	0	1	0	2	0	0	0	1	0	1	0	2
2	1	13	1	1	1	1	1	2	3	2	1	1	1	2	0	0	3	0	0	0	1	2	0	0	0	0	0	0	3	0	0	0	0
2	1	12	1	1	1	1	1	1	2	2	1	2	1	2	0	0	0	2	0	0	0	2	0	0	0	0	0	0	0	0	0	0	1
2	1	14	1	1	1	1	1	1	2	2	1	1	1	0	0	0	3	0	0	0	0	2	0	0	0	2	0	0	0	0	0	0	0
2	1	13	1	1	1	1	1	1	3	2	1	2	1	0	0	0	0	0	0	0	0	0	0	0	0	0	0	0	0	0	0	1	1
2	1	13	1	1	1	1	1	1	2	2	1	2	1	0	0	0	0	0	0	0	0	0	0	0	0	0	0	0	0	0	0	0	0
2	1	14	1	1	1	1	1	1	2	3	1	2	1	0	0	0	0	1	0	0	0	0	0	0	0	0	0	0	0	0	0	0	0
2	1	11	1	1	1	1	1	1	3	2	1	2	1	0	0	0	0	2	0	0	0	0	1	0	0	0	0	0	0	0	0	0	0
2	1	13	1	1	1	1	1	1	3	3	1	2	1	0	0	0	0	0	0	0	0	0	0	0	0	0	0	0	0	0	0	0	1
2	1	13	1	1	1	1	2	2	2	2	1	1	1	0	0	0	0	0	0	0	3	0	0	0	0	0	0	0	0	0	0	0	0
2	1	14	1	1	1	1	1	1	3	3	1	2	1	1	0	0	0	0	0	0	0	0	0	0	0	0	0	0	0	0	0	0	0
2	1	12	1	1	1	1	1	1	1	3	1	2	1	0	0	0	3	0	0	0	0	2	0	0	0	3	1	0	0	0	0	0	0
2	1	13	1	1	1	1	1	2	3	2	1	2	1	0	0	0	3	0	0	0	3	1	0	0	1	0	0	0	0	0	0	0	0
2	1	13	1	1	1	1	1	1	2	2	1	2	1	1	0	0	2	1	0	0	0	1	1	0	0	2	0	0	0	1	0	0	0
2	1	13	1	1	1	1	1	1	2	4	1	1	1	1	0	0	3	1	0	0	0	3	0	0	0	0	0	0	0	0	0	0	0
2	1	13	1	1	1	1	1	1	3	2	1	1	1	0	0	0	0	2	1	0	0	2	2	0	0	0	0	0	0	0	2	1	2
2	1	13	1	1	1	1	1	1	2	2	2	1	1	0	0	0	2	2	0	0	0	1	0	0	0	0	0	0	0	0	0	0	1
2	1	12	1	1	1	1	1	1	2	3	1	2	1	0	0	0	0	0	0	0	0	0	0	1	0	0	0	0	0	0	0	0	0
2	1	13	1	1	1	1	1	1	3	3	1	3	1	0	0	0	1	0	0	0	0	0	0	0	0	0	0	0	0	0	0	0	0
2	1	12	1	1	1	1	1	1	2	3	1	2	1	1	0	0	0	0	0	0	0	0	0	0	0	1	0	0	0	0	0	0	0
2	1	14	1	1	1	1	1	1	3	3	1	2	1	0	0	0	2	0	0	0	1	1	0	0	0	1	3	2	0	0	0	0	0
2	1	13	1	1	1	1	1	1	2	3	1	2	1	1	0	0	0	0	0	0	0	1	1	0	0	1	1	1	0	0	0	0	0
2	1	13	1	1	1	1	1	1	2	2	1	1	1	2	0	0	0	1	0	0	0	0	0	0	0	0	0	0	0	0	0	0	0
2	1	13	1	1	1	1	1	1	2	3	1	1	1	1	2	1	0	0	1	0	0	0	2	0	0	1	1	0	0	0	0	0	0
2	1	13	1	1	1	1	1	1	3	3	1	1	1	2	0	0	0	3	0	0	0	0	0	1	0	0	0	0	0	0	0	0	1
2	1	13	3	1	1	1	1	1	3	3	1	2	1	0	0	0	2	2	0	0	0	2	1	0	3	0	0	0	0	0	0	0	0
2	1	13	1	1	1	1	1	1	3	2	1	2	1	1	1	0	0	0	0	0	1	0	1	0	1	0	0	0	1	3	1	1	1
2	1	13	1	1	1	1	1	1	2	2	1	3	1	1	0	0	1	2	0	1	0	0	0	2	0	1	0	0	0	0	0	0	0
2	1	13	1	1	1	1	1	1	3	3	1	3	1	0	0	0	0	1	0	0	0	1	0	0	1	0	0	0	0	0	0	0	1
2	1	13	1	1	1	1	1	1	3	3	1	3	1	0	0	0	0	1	0	0	0	1	0	0	1	0	0	0	0	0	0	0	1
2	1	13	1	1	1	1	1	1	2	4	1	2	1	0	0	0	0	0	0	0	0	0	0	0	0	2	0	0	0	0	0	0	0
2	1	13	1	1	1	1	1	1	2	2	1	1	1	1	0	0	0	0	0	0	0	2	0	0	1	1	0	0	0	0	0	0	0
2	1	13	1	1	1	1	1	1	2	1	1	2	1	0	0	0	2	1	0	0	0	1	0	0	2	0	0	0	1	0	0	0	1
2	1	13	1	1	1	1	1	2	3	4	1	2	1	1	1	1	0	1	1	0	3	0	0	0	0	0	2	0	0	0	0	0	3
2	1	13	1	1	1	1	1	1	3	3	1	2	1	3	0	0	0	2	0	0	0	3	0	0	0	2	0	1	0	1	0	0	1
2	1	13	1	1	1	1	1	1	2	2	1	1	1	0	0	0	2	1	0	0	1	1	0	0	1	0	0	0	1	0	0	0	0
2	1	13	1	1	1	1	1	1	3	2	1	2	1	0	0	0	0	0	0	0	0	0	0	2	0	0	0	0	0	0	0	0	0
2	1	12	1	1	1	1	1	1	3	2	1	3	1	0	0	0	2	0	0	0	1	0	0	0	0	0	0	0	0	0	0	0	0
2	1	13	1	1	1	1	1	1	3	2	1	2	1	2	0	0	0	2	0	0	0	2	1	0	0	0	2	0	0	0	0	0	0
2	1	13	1	1	1	1	1	1	3	2	1	2	1	0	0	0	0	0	0	0	1	1	0	0	0	0	0	0	0	0	0	2	0
2	1	13	1	1	1	1	1	2	2	1	1	1	1	0	2	1	3	0	0	2	0	2	0	0	1	0	0	0	0	0	0	0	0
2	1	14	1	1	1	1	1	1	2	2	1	3	1	1	0	0	0	0	0	0	1	0	0	2	0	0	0	0	0	0	0	0	0
2	1	14	1	1	1	1	1	1	2	3	1	2	1	0	0	0	3	1	0	0	0	2	0	0	0	0	0	0	0	0	0	0	3
2	1	13	1	1	1	1	1	1	3	3	1	2	1	0	0	2	3	0	0	1	0	1	1	0	0	2	1	1	0	1	0	1	0
2	1	14	1	1	1	1	1	1	2	2	1	2	1	0	0	0	0	0	0	0	1	0	0	0	0	0	0	0	0	0	0	0	0
2	1	14	1	1	1	1	1	1	3	2	1	2	1	0	0	0	0	0	0	0	0	2	0	0	0	0	0	0	0	0	0	0	0
2	1	13	1	1	1	1	1	1	2	2	1	2	1	0	0	0	0	0	0	0	0	0	0	0	0	0	0	0	0	0	0	0	0
2	1	13	1	1	1	1	1	1	3	4	1	1	1	0	0	0	1	1	1	0	1	1	0	0	1	2	0	1	1	0	0	1	1
2	1	13	1	1	1	1	1	1	2	2	1	2	1	1	1	0	0	2	0	1	0	1	0	0	0	0	1	0	0	1	0	1	3
2	1	13	1	1	1	1	1	1	3	4	1	3	1	0	0	0	0	0	0	0	0	0	3	0	0	0	0	0	0	0	0	0	0
2	1	13	1	1	1	1	1	1	3	2	1	1	1	1	1	2	1	2	2	2	0	1	2	0	0	0	0	0	0	0	0	0	0
2	1	13	1	1	1	1	1	1	2	2	1	2	1	0	0	0	1	2	0	0	1	1	0	0	0	2	0	0	0	0	0	0	0
2	1	13	1	1	1	1	1	1	3	3	1	1	1	0	0	0	3	2	0	0	2	0	0	0	0	0	0	0	0	0	0	0	1
2	1	14	1	1	1	1	1	1	3	2	1	1	1	0	0	0	0	0	0	0	1	2	0	0	0	0	0	0	0	0	0	0	0
2	1	13	1	1	1	1	1	2	2	2	1	2	1	2	0	0	1	2	0	0	1	0	0	0	2	0	0	0	0	0	0	0	0
2	1	13	1	1	1	1	1	2	2	2	1	1	1	1	1	0	0	1	0	1	0	1	1	0	0	0	0	0	0	1	0	1	2
2	1	14	1	1	1	1	1	1	3	2	1	2	1	0	0	0	0	0	0	0	0	2	0	0	0	0	0	0	0	0	0	0	1
2	1	13	1	1	1	1	1	1	3	3	1	2	1	1	0	0	0	1	0	0	0	1	0	0	1	0	1	0	1	0	0	0	0
2	1	14	1	1	1	1	1	1	2	2	1	2	1	0	0	0	0	0	0	0	0	0	0	0	0	0	0	0	0	0	0	0	0
2	1	13	1	1	1	1	1	1	3	2	1	3	1	0	0	0	1	0	0	0	3	0	0	0	0	0	0	0	0	0	0	0	0
2	1	13	1	1	1	1	1	1	3	2	1	2	1	2	2	0	0	2	0	0	0	1	0	0	0	0	0	0	0	0	0	0	0
2	1	13	1	1	1	1	1	1	3	2	1	2	1	2	0	0	0	2	2	0	0	2	0	0	0	0	0	0	0	0	0	0	0
2	1	12	3	1	1	1	1	1	3	3	1	2	1	0	0	0	0	1	0	0	0	0	0	0	0	3	0	0	0	0	0	0	0
2	1	13	1	1	1	1	1	2	3	2	1	1	1	0	0	0	0	1	0	0	0	1	0	0	1	0	0	0	0	0	0	0	0
2	1	13	2	1	1	1	1	1	3	1	1	1	1	0	0	0	0	2	0	2	0	0	1	1	0	1	0	0	0	0	0	0	2
2	1	12	1	1	2	2	1	1	3	1	1	1	1	1	2	0	2	2	0	0	1	1	0	0	1	0	0	0	0	0	0	0	0
2	1	12	1	1	1	1	1	1	2	2	1	2	1	1	2	1	1	0	0	0	3	0	0	1	0	2	1	1	0	0	0	0	0
2	1	13	1	1	1	1	1	2	3	4	1	1	1	1	1	0	0	3	1	0	0	2	0	0	0	3	1	0	0	0	0	0	0
2	1	13	1	1	1	1	1	1	3	2	1	2	1	1	2	1	0	1	0	1	0	0	0	3	0	1	0	0	1	0	0	0	0
2	1	13	1	1	1	1	1	1	3	3	1	1	1	0	0	0	0	2	2	0	3	3	0	0	0	2	0	0	0	0	0	0	0
2	1	13	1	1	1	1	1	1	3	2	1	1	1	0	0	0	2	1	0	0	2	2	0	0	0	0	0	0	0	0	1	0	0
2	1	13	1	1	1	1	1	2	3	4	1	1	1	0	0	0	0	1	0	0	0	1	0	0	0	1	0	0	0	0	0	0	0
2	1	14	1	1	1	1	1	1	3	3	1	2	1	1	0	0	3	0	0	0	1	0	0	0	1	0	0	0	1	0	0	0	1
2	1	13	1	1	1	1	1	2	3	4	1	1	1	0	0	0	0	1	0	0	0	1	0	0	1	1	0	0	0	0	0	0	0
2	1	13	1	1	1	1	1	1	2	3	1	3	1	0	0	0	3	0	0	0	3	0	0	0	0	0	0	0	0	0	0	0	0
2	1	14	1	1	1	1	1	1	3	2	1	2	1	0	0	0	1	0	0	0	0	1	0	0	0	0	1	0	0	0	0	0	0
2	1	14	1	1	1	1	1	1	3	3	1	2	1	0	0	0	3	0	0	0	1	0	0	0	2	0	0	0	0	0	0	0	0
2	1	13	1	1	1	1	1	1	3	1	1	2	1	2	0	0	1	0	0	0	1	0	0	0	1	0	0	0	1	0	0	1	2
2	1	13	1	1	1	1	1	1	2	2	1	1	1	2	1	2	0	2	2	1	0	2	0	0	0	0	1	0	0	1	1	0	0
2	1	13	1	1	1	1	1	1	3	2	1	2	1	0	0	0	0	0	0	0	0	1	0	0	0	0	0	0	0	0	0	0	0
2	1	13	1	1	1	1	1	1	3	2	1	2	1	2	2	0	0	3	0	0	1	3	2	0	0	0	0	0	0	0	0	0	2
2	1	13	1	1	1	1	1	1	2	4	1	3	1	0	0	0	0	0	0	0	0	0	0	0	0	0	0	0	0	0	0	0	0
2	1	13	1	1	1	1	1	3	3	4	1	3	1	0	2	0	0	0	0	2	0	2	0	0	0	0	0	0	0	0	0	0	0
2	1	13	1	1	1	1	1	1	2	2	1	1	1	2	0	0	0	2	0	0	0	2	0	0	0	0	0	2	0	0	0	0	0
2	1	13	1	1	1	1	1	1	2	3	1	1	1	1	0	1	2	0	0	0	3	0	0	0	1	0	0	0	0	0	0	0	0
2	1	14	1	2	1	1	1	1	3	2	1	2	1	2	0	0	0	2	2	0	0	2	0	0	3	3	0	0	0	0	0	0	0
2	1	13	1	2	1	1	1	1	3	3	1	1	1	2	2	0	0	0	0	0	3	1	0	0	0	0	0	0	0	0	0	0	0
2	1	13	1	2	1	1	1	1	3	2	1	1	1	0	0	0	0	0	0	0	0	0	0	0	0	0	0	0	0	0	0	0	0
2	1	14	3	2	1	1	1	1	2	2	1	1	1	1	0	0	0	1	0	1	0	0	1	0	0	0	0	0	0	0	0	0	0
2	1	14	1	2	1	1	1	1	2	2	1	2	1	0	0	0	0	0	0	0	0	2	0	0	0	0	0	0	0	0	0	0	1
2	1	13	1	2	1	1	1	1	3	3	1	1	1	2	0	0	2	2	0	0	0	3	0	0	0	0	0	0	0	0	0	0	0
2	1	13	1	2	1	1	1	1	2	3	1	2	1	2	0	0	0	0	0	1	0	2	0	0	0	0	0	0	0	0	0	0	0
2	1	14	1	2	1	1	1	1	2	4	1	2	1	0	0	0	1	0	0	0	0	3	0	0	0	1	0	0	0	0	0	0	0
2	1	14	1	2	1	1	1	1	3	3	1	1	1	2	1	0	0	1	0	0	0	3	0	0	0	1	0	0	0	0	0	0	0
2	1	13	1	2	1	1	1	1	3	2	1	2	1	0	0	0	0	0	0	0	0	0	0	0	0	0	0	0	0	0	0	0	0
2	1	15	3	2	2	2	2	1	1	1	1	1	1	0	0	0	3	0	0	0	3	0	0	0	3	0	0	0	3	0	0	0	0
2	1	15	1	2	1	1	1	1	3	2	1	1	1	1	0	0	3	0	0	0	0	0	0	0	3	0	0	0	3	0	0	0	0
2	1	14	1	2	2	2	1	1	3	2	1	2	1	0	0	0	0	0	0	0	0	3	0	0	0	0	0	0	0	0	0	0	0
2	1	14	3	2	1	1	1	1	2	2	1	1	1	1	0	0	1	1	0	0	0	1	0	0	0	0	2	0	0	0	0	0	0
2	1	14	1	2	1	1	1	1	2	3	1	3	1	0	1	0	0	1	0	0	0	0	0	1	0	1	2	0	0	0	0	0	0
2	1	14	1	2	1	1	1	2	2	3	1	1	1	2	0	0	2	1	0	0	3	0	0	0	1	0	0	0	2	0	0	0	1
2	1	13	3	2	1	1	1	1	3	3	1	2	1	1	0	0	1	1	1	0	0	1	1	0	0	0	0	0	0	2	1	2	1
2	1	14	1	2	1	1	1	1	2	3	1	2	1	1	1	1	0	1	1	1	0	1	0	0	0	1	0	0	0	0	0	0	1
2	1	15	1	2	1	1	1	1	2	2	1	1	1	1	1	0	2	2	1	0	0	0	0	2	3	0	0	0	1	0	0	0	1
2	1	14	1	2	1	1	1	1	3	2	1	2	1	0	0	0	0	0	0	0	0	0	0	0	0	0	0	0	0	0	0	0	0
2	1	14	1	2	1	1	1	1	3	2	1	1	1	1	0	0	0	2	0	0	0	3	1	0	0	1	0	1	0	0	0	1	1
2	1	14	1	2	1	1	1	1	2	2	1	1	1	0	0	0	0	0	0	0	0	0	0	0	0	0	0	0	0	0	0	0	0
2	1	14	1	2	1	1	1	1	2	2	1	1	1	0	2	0	0	1	0	0	0	1	1	0	0	0	1	0	0	1	0	0	0
2	1	14	1	2	1	1	1	1	3	3	1	1	1	0	0	0	0	2	0	0	1	2	0	0	0	0	0	0	0	0	0	0	1
2	1	13	1	2	1	1	1	1	3	3	1	1	1	0	0	0	3	1	0	0	0	0	0	0	0	0	0	0	0	0	0	0	0
2	1	14	1	2	1	1	1	1	1	3	1	2	1	2	1	1	2	1	1	0	0	1	1	1	0	1	1	0	0	1	1	0	0
2	1	13	1	2	1	1	1	1	3	3	1	2	1	2	0	0	1	1	0	0	3	1	0	0	0	2	1	0	0	0	0	0	2
2	1	13	1	2	1	1	1	1	3	2	1	3	1	1	0	0	0	0	0	0	0	3	0	0	0	0	3	0	0	0	0	0	0
2	1	13	1	2	1	1	1	1	3	2	1	2	1	1	1	0	1	0	1	0	0	3	1	0	0	1	0	1	0	0	0	1	0
2	1	13	1	2	1	1	1	1	3	2	1	3	1	0	0	0	0	0	0	0	0	0	0	1	0	0	0	0	0	0	0	0	0
2	1	13	1	2	1	1	1	1	2	2	1	2	1	0	0	0	0	0	0	0	0	0	0	0	0	0	0	0	0	0	0	0	0
2	1	13	1	2	1	1	1	1	3	2	1	1	1	1	0	0	0	0	0	0	0	0	1	0	0	0	1	0	0	0	0	1	0
2	1	14	1	2	1	1	1	1	2	2	1	1	1	2	0	1	1	2	0	1	0	1	0	1	0	0	0	0	0	0	0	0	0
2	1	13	1	2	1	1	1	1	3	3	1	3	1	0	0	0	1	0	0	0	0	2	0	0	0	2	0	0	0	0	0	0	0
2	1	13	1	2	1	1	1	1	3	2	1	1	1	1	0	0	1	2	0	0	0	1	0	0	0	0	0	0	0	1	1	1	2
2	1	12	1	2	2	1	1	1	3	2	1	1	1	2	0	0	0	1	0	0	0	1	1	0	0	0	0	0	0	0	0	0	1
2	1	12	1	2	1	1	1	1	3	2	1	2	1	1	0	0	3	2	0	0	0	0	0	0	0	0	0	0	0	0	0	0	3
2	1	13	1	2	1	1	1	1	3	3	1	2	1	2	0	1	0	1	2	0	0	1	0	0	2	1	0	0	0	2	2	0	0
2	1	15	3	2	1	1	1	1	3	3	1	2	1	0	0	0	3	0	1	1	0	2	1	0	0	0	0	0	0	0	0	0	0
2	1	15	1	2	1	1	1	1	3	2	1	1	1	0	0	0	0	0	0	0	1	0	0	0	0	0	0	0	0	0	0	0	0
2	1	13	1	2	1	1	1	1	3	3	1	2	1	0	0	0	3	0	0	0	0	3	0	0	0	0	0	0	0	0	0	0	0
2	1	15	1	2	1	1	1	1	2	2	1	1	1	0	0	0	0	0	0	0	3	0	0	0	0	0	0	0	0	0	0	0	1
2	1	13	1	2	1	1	1	1	3	3	1	1	1	0	0	0	0	2	0	0	0	1	0	0	0	0	0	0	0	0	0	0	0
2	1	13	1	2	2	1	1	1	3	4	1	2	1	0	0	0	0	0	0	0	0	2	0	0	0	0	0	0	0	0	0	0	0
2	1	15	1	2	1	1	1	1	3	3	1	3	1	1	0	0	3	0	0	0	3	1	0	0	0	0	0	0	1	0	0	1	1
2	1	13	1	2	1	1	2	1	2	3	1	1	1	1	0	0	0	0	0	0	0	0	0	0	0	0	0	0	0	0	0	0	0
2	1	13	1	2	1	1	1	1	3	3	1	2	1	0	0	0	0	0	0	0	0	1	0	0	0	2	0	0	0	0	0	0	0
2	1	15	1	2	1	1	1	1	3	4	1	3	1	0	0	0	1	3	0	0	0	0	0	0	0	3	0	0	0	0	0	0	0
2	1	14	1	2	2	2	1	1	2	3	1	2	1	0	0	0	2	1	0	0	0	1	0	0	2	1	1	0	0	0	0	0	0
2	1	16	1	2	1	1	1	1	3	4	1	2	1	0	0	0	0	0	0	0	0	0	0	0	0	3	0	0	0	0	0	0	0
2	1	14	1	2	1	1	2	1	3	4	1	1	1	1	0	0	0	0	0	1	0	0	0	0	0	0	0	0	0	0	0	0	0
2	1	13	1	2	1	1	1	1	2	3	1	2	1	1	0	0	0	1	0	0	0	2	0	0	0	0	0	0	0	0	0	0	0
2	1	15	1	2	1	1	1	1	3	3	1	1	1	1	0	0	0	0	0	0	0	3	0	2	0	3	3	0	0	0	1	0	0
2	1	13	1	2	1	1	1	2	3	2	1	2	1	0	0	0	3	0	0	0	1	2	0	1	1	2	0	0	1	2	0	0	1
2	1	13	1	2	1	1	1	1	3	2	1	2	1	0	0	0	1	1	0	0	1	0	0	0	1	0	2	1	1	2	0	1	1
2	1	13	1	2	1	1	1	2	3	2	1	2	1	0	0	0	3	0	0	0	1	2	0	1	1	2	0	0	1	0	0	0	0
2	1	13	1	2	1	1	1	1	2	3	1	1	1	0	0	0	0	0	0	0	0	3	0	0	0	0	0	0	0	0	0	0	0
2	1	14	3	2	2	1	1	1	3	1	1	2	1	0	0	0	1	1	0	0	0	1	0	0	0	0	0	0	0	0	0	0	0
2	1	13	1	2	1	1	1	1	3	3	1	3	1	1	2	0	2	0	0	0	0	0	0	2	0	0	0	0	0	0	0	0	0
2	1	13	1	2	1	1	1	1	2	2	1	1	1	0	0	0	0	0	0	0	0	1	0	0	0	0	0	0	0	0	0	0	0
2	1	14	3	2	1	1	1	1	3	2	1	1	1	1	2	0	0	0	0	0	3	1	0	0	0	0	0	0	0	0	0	0	0
2	1	13	1	2	1	1	1	1	2	2	1	2	1	1	2	0	1	1	0	0	0	3	0	0	0	0	0	0	0	0	0	0	0
2	1	14	1	2	1	1	1	1	2	3	1	3	1	0	2	2	0	0	0	0	0	2	0	0	0	0	0	0	0	0	0	0	0
2	1	14	1	2	1	1	1	1	3	3	1	2	1	0	0	0	2	0	0	0	0	2	0	1	0	0	0	0	0	0	0	0	0
2	1	14	1	2	1	1	1	1	2	2	1	2	1	0	0	2	1	2	0	0	1	2	2	0	0	0	0	0	0	2	0	0	0
2	1	13	1	2	1	1	1	1	3	3	1	1	1	0	0	0	3	0	0	0	3	0	0	0	3	0	0	0	3	0	0	0	0
2	1	14	1	2	1	1	2	1	2	3	1	2	1	1	0	0	0	2	0	0	0	2	0	0	0	0	0	0	0	0	0	0	1
2	1	14	1	2	1	1	1	1	3	2	1	1	1	1	0	1	1	1	1	0	0	2	0	1	0	0	0	0	0	0	0	0	0
2	1	15	1	2	1	1	1	1	3	4	1	3	1	0	0	0	1	0	0	0	3	0	0	0	3	2	0	0	1	0	0	0	0
2	1	12	1	2	1	1	1	1	3	2	1	1	1	0	0	0	1	0	0	0	0	1	0	0	0	0	0	1	0	0	0	0	0
2	1	15	1	2	1	1	1	1	2	2	1	1	1	0	0	0	0	0	0	0	0	0	0	0	0	0	0	0	0	0	0	0	0
2	1	13	1	2	1	1	1	1	3	3	1	2	1	1	1	0	0	1	0	0	0	1	0	0	0	0	0	0	0	1	0	0	1
2	1	13	1	2	1	1	1	1	3	2	1	2	1	0	0	0	0	0	0	0	0	0	0	0	0	3	0	0	0	0	0	0	0
2	1	12	1	2	1	1	1	2	3	4	1	1	1	2	0	2	1	2	0	2	1	0	1	0	0	0	1	0	0	0	0	0	0
2	1	13	1	2	1	1	1	1	3	2	1	1	1	1	2	0	0	2	1	1	0	1	0	1	0	0	0	0	0	0	0	0	1
2	1	13	1	2	1	1	1	2	2	3	1	2	1	0	2	0	1	1	0	1	0	3	0	0	0	0	0	0	0	0	0	0	2
2	1	13	1	2	1	1	1	1	3	3	1	2	1	0	0	0	3	0	0	0	3	0	0	0	0	0	0	0	0	0	0	0	0
2	1	14	1	2	2	1	1	1	3	3	1	2	1	0	0	0	3	0	0	0	0	0	0	0	0	1	0	0	0	0	0	0	0
2	1	14	1	2	1	1	1	1	2	3	1	2	1	0	0	0	3	1	0	0	0	1	0	0	0	0	0	0	0	0	0	0	0
2	1	14	1	2	1	1	1	1	3	4	1	2	1	0	1	0	0	0	0	0	3	2	2	0	0	0	0	0	0	2	2	2	1
2	1	13	3	2	1	1	1	1	3	3	1	2	1	0	0	0	1	0	0	0	0	2	0	0	0	0	0	0	0	0	0	0	0
2	1	14	1	2	1	1	1	1	3	3	1	2	1	1	1	0	2	0	0	0	1	1	0	0	0	1	0	0	0	0	0	0	1
2	1	13	1	2	1	1	1	1	3	3	1	1	1	2	0	0	2	2	0	2	0	2	0	0	0	0	0	0	0	0	0	2	0
2	1	13	1	2	1	1	1	1	2	2	1	2	1	0	0	0	3	0	0	0	0	0	0	0	0	0	0	0	0	0	0	0	0
2	1	13	1	2	1	1	1	1	3	3	1	2	1	0	1	0	1	0	0	0	0	2	2	2	0	0	0	0	0	0	0	0	0
2	1	13	1	2	1	1	1	1	3	2	1	2	1	2	2	1	2	1	0	0	0	1	1	0	2	0	0	0	0	0	0	0	0
2	1	12	3	2	1	1	1	1	3	3	1	3	1	0	0	0	0	0	0	0	3	0	0	0	0	0	0	0	0	0	0	0	0
2	1	15	3	2	1	1	1	1	2	1	1	1	1	0	0	0	3	0	0	0	3	0	0	0	3	0	0	0	3	0	0	0	0
2	1	14	1	2	1	1	1	1	2	2	1	2	1	0	0	0	3	0	0	0	1	2	0	0	1	2	0	0	1	0	0	0	0
2	1	14	1	2	2	1	1	1	3	2	1	2	1	0	0	0	0	0	0	0	0	2	0	0	0	0	0	0	0	0	0	0	0
2	1	13	1	2	1	1	1	1	3	3	1	2	1	0	0	0	3	0	0	0	3	0	0	0	0	0	0	0	0	0	0	0	0
2	1	13	1	2	2	1	1	1	2	2	1	2	1	1	2	1	0	1	0	0	0	3	0	0	0	1	1	0	0	1	1	1	1
2	1	13	1	2	1	1	1	1	2	2	1	2	1	0	0	0	0	0	0	0	3	0	0	0	0	0	0	0	0	0	0	0	0
2	1	14	1	2	1	1	1	1	3	4	1	3	1	0	0	0	0	1	0	0	0	0	0	0	0	3	0	0	0	0	0	0	0
2	1	13	1	2	1	1	1	1	2	2	1	1	1	0	1	0	3	0	0	0	0	2	0	0	0	0	0	0	0	0	0	0	0
2	1	15	1	2	1	1	1	1	3	2	1	2	1	0	0	0	2	0	0	0	0	0	0	0	0	1	0	0	0	0	0	0	0
2	1	14	1	2	1	1	1	1	3	3	1	2	1	0	0	0	0	0	0	0	0	0	0	0	0	0	2	0	0	0	0	0	0
2	1	13	1	2	1	1	1	1	3	3	1	3	1	0	0	0	0	0	0	0	0	0	0	0	0	0	0	0	0	0	0	0	0
2	1	14	1	2	1	1	1	1	3	2	1	1	1	0	0	0	0	2	0	0	1	2	1	0	2	0	0	0	1	0	0	0	1
2	1	14	1	2	1	1	1	1	3	3	1	1	1	0	0	0	1	2	0	0	1	1	0	0	2	0	0	0	1	0	0	0	0
2	1	14	1	2	1	1	1	1	2	3	1	1	1	1	0	1	2	1	0	0	0	1	1	0	0	0	0	0	0	0	0	0	0
2	1	16	1	2	1	1	1	1	3	2	1	1	1	0	0	0	0	2	0	0	0	2	0	0	0	0	0	0	0	0	0	0	0
2	1	14	1	2	1	1	1	1	3	3	1	2	1	2	0	2	0	2	1	0	1	0	0	0	0	3	2	0	0	0	0	0	0
2	1	13	1	2	1	1	2	2	3	2	1	2	1	1	1	0	2	2	0	0	1	0	0	0	1	2	0	0	2	1	0	1	0
2	1	15	1	2	1	1	1	2	3	2	1	1	1	0	0	0	3	2	0	0	0	2	0	0	1	0	2	0	0	0	0	0	0
2	1	14	1	2	1	1	1	1	2	2	1	2	1	1	1	0	1	1	0	0	0	1	0	0	0	0	0	0	0	0	0	0	1
2	1	14	1	2	1	1	1	2	2	2	1	1	1	0	0	0	1	2	0	0	0	2	1	0	0	0	0	0	1	0	0	0	2
2	1	14	1	2	1	1	1	2	3	2	1	1	1	2	0	0	1	3	0	0	0	0	0	0	0	0	0	0	0	3	0	0	0
2	1	14	1	2	1	1	1	1	3	2	1	3	1	0	0	0	0	1	0	0	0	0	0	0	0	0	0	0	0	0	0	0	2
2	1	14	1	2	1	1	1	1	3	2	1	1	1	2	2	1	2	2	0	0	0	1	0	0	0	1	0	0	0	0	0	0	1
2	1	14	1	2	1	1	1	1	3	2	1	3	1	0	0	0	0	0	0	0	0	0	0	0	0	0	0	0	0	0	0	0	0
2	1	14	1	2	1	1	1	1	2	2	1	3	1	2	0	0	1	3	1	1	0	1	1	2	0	0	0	0	0	0	0	0	0
2	1	13	1	2	1	1	1	1	3	3	1	1	1	1	0	2	0	1	0	0	1	3	0	0	0	1	2	0	0	0	0	0	2
2	1	14	1	2	1	1	1	1	3	2	1	2	1	1	0	0	1	1	0	0	2	0	0	0	1	2	0	0	1	0	0	0	0
2	1	14	1	2	1	1	1	1	3	2	1	3	1	0	0	0	0	0	0	0	0	0	0	0	0	0	0	0	0	0	0	0	0
2	1	14	1	2	1	1	1	1	3	1	2	1	1	0	2	0	1	0	0	0	0	2	0	0	0	2	3	0	0	0	0	0	0
2	1	14	1	2	1	1	1	1	3	2	1	2	1	0	0	0	1	2	0	2	0	2	2	0	0	0	0	0	0	0	0	2	2
2	1	14	1	2	1	1	1	1	3	1	1	1	1	1	0	1	0	2	0	0	1	2	1	0	0	0	2	0	0	1	1	0	0
2	1	12	1	2	1	1	1	1	3	2	1	2	1	0	0	0	1	0	0	0	1	0	1	0	1	1	0	0	1	0	0	0	0
2	1	14	1	2	1	1	1	1	3	2	1	2	1	0	0	0	0	2	0	0	0	0	0	0	0	0	0	0	0	2	2	0	0
2	1	14	1	2	1	1	1	1	3	2	2	2	1	0	0	0	3	0	0	0	1	0	0	0	1	2	0	0	1	0	0	0	0
2	1	15	1	2	1	1	1	2	3	2	1	2	1	1	1	1	2	1	0	0	0	1	0	3	1	0	0	0	1	0	0	0	0
2	1	14	1	2	1	1	1	1	3	2	1	2	1	0	0	0	3	0	0	0	1	0	0	0	1	2	0	0	1	0	0	0	0
2	1	14	1	2	1	1	1	1	2	2	1	1	1	1	0	0	3	2	2	0	0	1	0	2	0	1	0	0	0	2	0	0	0
2	1	14	1	2	1	1	1	1	2	4	1	3	1	1	1	1	2	0	0	0	0	2	0	1	0	2	2	0	0	0	0	0	0
2	1	14	1	2	1	1	1	1	3	2	1	1	1	1	0	2	1	2	0	0	3	0	0	2	0	0	0	0	0	2	0	0	0
2	1	13	1	2	2	2	2	1	1	1	1	1	1	0	0	0	3	0	0	0	3	0	0	0	3	0	0	0	3	0	0	0	0
2	1	14	1	2	1	1	1	1	3	2	1	1	1	0	0	0	1	0	0	0	1	0	0	0	1	2	0	0	1	0	0	0	0
2	1	14	1	2	1	1	1	1	3	2	1	1	1	0	0	0	1	0	0	0	3	0	0	0	3	2	0	0	3	0	0	0	0
2	1	14	1	2	1	1	1	2	3	3	1	1	1	0	1	0	1	0	0	0	0	0	0	0	0	0	3	0	0	0	0	0	3
2	1	12	1	2	1	1	1	1	2	1	1	2	1	3	0	0	3	3	0	0	0	0	0	2	0	0	0	0	0	0	0	0	0
2	1	14	1	2	1	1	1	2	2	2	1	1	1	1	0	0	0	2	0	0	2	2	0	0	1	1	0	0	0	0	0	0	0
2	1	13	1	2	1	1	1	1	2	3	1	1	1	0	2	0	1	2	1	2	0	1	0	2	0	2	0	0	0	0	0	0	2
2	1	14	1	2	1	1	1	1	3	4	1	2	1	0	0	0	0	0	0	0	2	0	0	0	0	0	0	1	0	0	0	0	0
2	1	14	1	2	1	1	1	1	3	4	1	2	1	0	0	0	0	0	0	0	0	0	0	0	0	0	0	0	0	0	0	0	0
2	1	14	1	2	1	1	1	1	3	3	1	2	1	0	0	0	3	0	0	0	1	1	0	0	2	0	0	0	2	0	0	0	0
2	1	14	2	2	2	2	1	1	2	3	1	2	1	1	1	0	3	0	0	0	3	0	0	0	0	0	0	0	0	0	0	0	0
2	1	15	1	2	1	1	1	1	2	3	1	1	1	1	0	1	1	1	0	1	0	2	0	1	1	0	0	1	1	0	1	0	1
2	1	14	1	2	1	1	1	1	3	2	1	2	1	1	0	0	2	0	0	0	0	0	0	0	0	0	0	0	0	0	0	0	1
2	1	15	1	3	1	1	1	1	3	2	1	2	1	1	0	0	0	0	0	0	0	0	0	0	0	0	0	0	0	0	0	0	0
2	1	16	1	3	1	1	1	1	2	4	1	2	1	1	0	1	3	0	1	1	0	0	0	0	1	0	1	0	1	2	2	0	1
2	1	16	1	3	1	1	1	1	2	3	1	1	1	1	0	0	0	1	0	0	0	1	0	0	0	1	0	0	0	0	0	0	0
2	1	16	1	3	1	1	1	1	3	3	1	1	1	0	0	0	3	0	0	0	3	0	0	0	3	0	0	0	3	0	0	0	0
2	1	15	1	3	1	1	1	2	3	2	1	2	1	1	0	2	2	2	0	0	1	1	0	0	0	1	2	0	0	0	1	0	0
2	1	15	1	3	1	1	1	1	2	2	1	2	1	0	0	0	1	0	0	0	0	0	0	0	0	0	0	0	0	0	0	0	0
2	1	16	1	3	1	1	1	2	2	1	1	2	1	0	0	0	3	0	0	0	0	3	0	2	0	1	0	0	0	0	0	0	0
2	1	15	1	3	1	1	1	1	3	2	2	1	1	0	0	0	3	0	0	0	0	0	0	0	3	0	0	0	3	0	0	0	0
2	1	15	1	3	1	1	1	1	3	2	1	2	1	0	0	0	0	2	0	0	3	0	1	0	0	0	0	0	0	0	0	0	1
2	1	15	3	3	1	1	1	1	3	2	1	2	1	0	0	0	0	0	0	0	0	0	0	0	0	0	0	0	0	0	0	0	1
2	1	15	1	3	1	1	1	1	3	2	1	1	1	1	0	0	1	0	0	0	0	1	0	0	0	0	0	0	0	0	0	0	0
2	1	15	1	3	1	1	1	1	3	3	1	3	1	0	0	0	1	0	0	0	0	0	0	0	0	0	0	2	0	0	0	0	0
2	1	16	1	3	1	1	1	1	3	3	1	2	1	0	0	0	1	0	0	0	0	2	2	2	1	2	0	0	0	0	0	0	0
2	1	16	1	3	1	1	1	1	2	2	1	2	1	0	0	0	2	1	2	2	0	2	0	0	0	0	0	0	0	0	2	0	0
2	1	16	1	3	1	1	1	1	2	2	1	1	1	0	0	0	0	0	0	0	0	2	0	0	0	0	2	2	0	0	0	0	2
2	1	15	1	3	1	1	1	1	2	2	1	2	1	1	0	0	2	2	0	0	0	1	0	2	0	1	2	0	0	0	0	0	2
2	1	16	1	3	2	2	1	1	2	3	1	3	1	0	0	0	0	0	0	0	0	2	0	0	0	3	0	0	0	0	0	0	0
2	1	16	1	3	1	1	1	1	3	3	1	2	1	0	0	0	1	0	0	0	3	0	0	2	3	0	0	0	3	0	0	0	0
2	1	15	3	3	1	1	1	1	3	2	1	1	1	2	0	0	0	1	2	0	0	3	0	0	0	0	0	0	0	0	0	0	0
2	1	14	1	3	2	1	1	1	2	2	1	1	1	0	0	0	3	0	0	0	3	0	0	0	0	0	0	0	0	2	0	0	0
2	1	14	1	3	1	1	1	1	2	1	1	1	1	2	0	0	0	0	0	0	2	2	0	0	0	0	0	0	0	0	0	0	0
2	1	15	1	3	1	1	1	1	2	3	1	1	1	2	0	0	0	2	0	2	0	2	0	0	0	0	0	0	0	0	0	0	0
2	1	15	1	3	1	1	1	1	3	2	1	1	1	1	0	0	2	1	0	0	3	1	0	0	0	0	0	0	0	0	0	0	0
2	1	15	1	3	1	1	1	1	3	2	1	1	1	0	0	0	0	0	0	0	0	2	0	0	0	0	0	0	0	0	0	0	0
2	1	15	1	3	1	1	1	1	2	2	1	2	1	0	0	0	0	2	0	1	0	2	1	0	0	0	2	0	0	1	1	0	0
2	1	13	1	1	1	1	1	1	3	2	1	2	2	1	1	0	0	0	0	1	0	1	1	0	0	0	0	0	0	0	0	0	0
2	1	14	1	1	1	1	1	1	3	3	1	3	2	0	0	0	1	0	2	0	0	0	0	0	0	0	0	0	0	0	0	0	0
2	1	13	1	1	1	1	1	1	2	3	1	1	2	0	0	0	0	0	0	0	0	0	0	0	0	0	0	0	0	0	0	0	0
2	1	15	1	1	1	1	1	1	2	3	1	1	2	0	0	0	0	0	0	0	0	0	0	0	0	0	2	0	0	0	0	0	0
2	1	14	1	1	1	1	1	1	3	2	1	1	2	0	0	0	0	2	0	0	3	2	2	0	0	0	0	0	3	0	0	0	0
2	1	14	1	1	1	1	1	1	2	3	1	2	2	2	0	1	0	2	1	0	0	2	1	0	0	2	0	0	0	1	0	0	1
2	1	14	1	1	1	1	1	2	3	2	1	2	2	0	0	0	0	2	0	0	0	2	1	0	0	0	0	0	0	0	0	0	0
2	1	13	1	1	1	1	1	1	3	2	1	2	2	1	0	0	2	1	0	0	0	2	0	0	0	1	0	0	0	0	0	0	0
2	1	13	1	1	1	1	1	1	3	3	1	2	2	0	0	0	3	2	0	0	0	2	0	0	0	0	0	0	0	0	0	0	0
2	1	15	1	1	1	1	1	1	3	2	1	2	2	0	0	0	0	0	0	0	0	0	0	0	0	0	0	0	0	0	0	0	0
2	1	13	1	1	1	1	1	1	2	3	1	1	2	2	1	1	1	1	0	0	0	1	1	2	0	1	0	0	0	0	0	0	0
2	1	12	3	1	1	1	1	2	2	2	1	1	2	0	1	0	0	1	0	0	0	0	0	0	0	1	1	0	0	0	0	0	1
2	1	14	1	1	1	1	1	1	3	2	1	2	2	2	2	1	2	2	0	0	1	2	0	1	1	0	0	0	1	0	0	0	0
2	1	13	1	1	2	1	1	2	2	2	1	1	2	1	0	0	0	2	0	1	1	2	0	0	1	0	0	0	1	0	0	0	2
2	1	14	1	1	1	1	1	1	3	2	1	2	2	0	0	0	1	0	0	0	0	1	0	0	0	0	0	0	0	0	0	0	1
2	1	14	1	1	1	1	1	1	3	1	1	1	2	0	0	0	3	0	0	0	1	1	0	0	0	0	0	0	0	0	1	1	0
2	1	14	1	1	1	1	1	1	3	2	1	2	2	0	0	0	1	0	0	0	0	1	0	0	0	0	0	0	0	0	0	0	1
2	1	14	1	1	1	2	1	2	3	2	1	1	2	0	0	0	0	1	0	0	0	3	0	3	0	0	3	0	0	0	0	1	1
[truncated: 7,555 more rows]
